# Supplementary material for: Understanding physical (in-) activity, overweight, and obesity in childhood: Effects of congruence between physical self-concept and motor competence
Source: Sci Rep. 2018 Apr 12;8:5908. doi: 10.1038/s41598-018-24139-y (PMC5897370; doi:10.1038/s41598-018-24139-y)
Supplement: Supplementary file 2 — Supplementary Dataset 1 [file 41598_2018_24139_MOESM2_ESM.csv]

country	BMI_Cole_grade3	BMI_Cole_grade4	selfconcept_grade3	selfconcept_grade4	objectcontrol_grade3	objectcontrol_grade4	physicalactivity_grade3	physicalactivity_grade4	BMI.3	BMI.4	BMI_SDS.3	BMI_SDS.4	Sex	age_grade3	age_grade4	ageyears_grade3	ageyears_grade4	age_halfyears_grade3	age_halfyears_grade4	migration	nationality	sportclub_grade3	sportclub_grade4	The_following_variables_are_raw_data_from_main_analysis	activity1a	activity1b	activity1c	activity1d	activity2a	activity2b	activity2c	activity3a	activity3b	activity3c	activity4a	activity4b	activity4c	activity4d	activity4e	activity4f	activity4g	activity4h	activity4i	psk1_grade3	psk2_grade3	psk3_grade3	target4_grade3	target3_grade3	target2_grade3
1	2	2	3,666666	4	44,4616751843379	53,8631707955269	2,15789473684211	3,47058823529412	14,3758573388203	15,2551020408163	-1,12329872709042	-,730582215838913	1	8,68993839835729	9,68925393566051	8	9	8,5	9,5		4	2			4	4	3	3	4	4	3	4	4	4	3	4	4	4	1	3	3	9999	9999	4	3	4	0	0	2,5
1	2	2	4	3,666666	51,4856666596915	50,6646002573052	3,10526315789474	3,38888888888889	17,4471992653811	18,7616317086666	,516686199488868	,819754286284678	2	8,47091033538672	9,47843942505133	8	9	8,5	9,5		4				4	3	3	4	3	3	4	4	4	2	3	3	4	3	3	4	3	9999	4	4	4	4	0	2,5	2,5
2	2	9999	2,333333	4	41,4568361435771		2,05263157894737	3,36842105263158	15,5998658411538	9999	-,441040796429307	9999	2	9,22929500342231	10,2970568104038	9	10	9	10,5		5				4	4	1	4	4	4	4	4	4	4	1	1	4	4	1	4	4	4	4	2	2	3	1	0	0
1	3	3	4	4	59,4871393723862	61,1156304911851	2,94444444444444	3,31578947368421	19,5150144721966	22,809912919803	1,30425640782978	1,8354141742388	1	8,6735112936345	9,68925393566051	8	9	8,5	9,5		2				4	4	4	2	4	4	3	4	4	3	3	4	3	4	3	3	4	2	1	4	4	4	2,5	2,5	3
2	3	3	4	3,666666	44,5592133419607	48,9334883682219	2,52631578947368	3,3125	21,6226939099385	24,256837098692	1,63949760478423	1,92768560941031	2	9,53319644079398	10,5297741273101	9	10	9,5	10,5		6						4	9999	4	4	4	4	4	4	3	3	3	4	1	3	2	2	4	4	4	4	1	3	0
2	2	2	3,333333	3,666666	53,2839956198349	67,0080915958353	2,36842105263158	3,3	16,6522491349481	17,8485801054931	,0793294008430301	,358846506567547	2	9,11430527036276	10,1108829568789	9	10	9	10	0	5				4	2	4	2	4	3	3	4	3	4	9999	9999	9999	9999	9999	9999	9999	9999	9999	3	3	4	2,5	2,5	2
2	2		3		46,1774049794781		3,42105263157895	3,26315789473684	16,1482324931422		-,354567367281281		2	10,2039698836413		10		10			6				4	2	3	2	4	3	4	4	4	4	3	3	2	4	3	4	4	1	4	3	2	4	2,5	0	0
2	2	2	4	3,666666	54,187166948277	54,7000643555572	3,15789473684211	3,23529411764706	15,8855786081746	17,9423868312757	-,0759814367256022	,611965178504842	2	8,19438740588638	9,19096509240246	8	9	8	9		1				4	3	3	2	4	4	4	4	4	4	9999	3	3	2	2	9999	3	2	4	4	4	4	2,5	3	3
2	2	9999	4	2,666666	54,5977516182337		2,47368421052632	3,23529411764706	17,7538909324446	9999	,449237391648488	9999	2	9,45106091718001	10,5188227241615	9	10	9,5	10,5		5						3	3	4	3	4	4	3	3	4	3	3	4	3	3	3	2	3	4	4	4	2	2	1,5
2	4	4	3	3,333333	55,1356376920273	40,8625874608361	2,84210526315789	3,21052631578947	25,9452160493827	27,8935134423929	2,4918105267104	2,50273210433383	2	8,87063655030801	9,82614647501711	8	9	9	10		2				4	2	3	3	3	4	4	4	4	4	3	3	3	3	3	3	2	2	4	3	2	4	2	0	1,5
2	2	2	4	4	62,3987268439254	48,123602130141	3,15789473684211	3,21052631578947	15,9763313609467	16,2737889273356	-,132453276153784	-,202880725694876	2	8,72005475701574	9,65092402464066	8	9	8,5	9,5		5				4	2	3	3	4	3	4	4	3	4	3	3	3	2	3	4	3	2	4	4	4	4	1,5	3	3
2	2	2	3,666666	3,666666	35,8618964892454	50,488047217332	2,94117647058824	3,21052631578947	14,7599480968858	18,4310018903592	-,736606001590712	,788883094518604	2	8,21902806297057	9,21560574948665	8	9	8	9		5				4	4	3	3	4	4	4	4	4	4	4	3	4	1	4	4	1	1	1	4	3	4	0	0	2,5
2	2	9999	3	3,666666	64,1164108862426		2,57894736842105	3,21052631578947	14,5014208492148	9999	-1,2129282098921	9999	2	9,56605065023956	10,5653661875428	9	10	9,5	10,5	0	5				4	3	4	3	4	3	4	4	4	3	2	4	2	4	1	4	4	1	3	3	3	3	3	3	3
2	3	3	4	3,666666	43,8529762263374	47,9431927907358	3,21052631578947	3,16666666666667	19,4823491526788	19,8810939357907	1,21018152948255	1,17625466273946	2	8,55578370978782	9,57152635181383	8	9	8,5	9,5	0	5				4	3	4	2	3	3	3	4	4	2	9999	4	2	4	2	3	2	4	4	4	4	4	0	2	2
1	2	2	4	4	49,4984802353049	44,2062507723588	2,84210526315789	3,15789473684211	15,765306122449	16,2788515668981	-,238703744722097	-,200391500300595	2	8,56399726214921	9,60711841204654	8	9	8,5	9,5		2				4	4	1	4	4	2	4	3	2	4	4	4	3	3	2	4	3	1	4	4	4	4	1,5	2	1,5
1	3	3	4	2,666666	59,4647153423667	67,2472462250796	2,52631578947368	3,15789473684211	23,6755540166205	22,6652426723626	1,87697963873201	1,54424302912236	2	9,79876796714579	10,8418891170431	9	10	10	11		2				4	4	4	1	3	4	3	3	4	3	4	4	3	3	2	4	2	1	4	4	4	4	2	2	3
1	2	2	3,333333	3,333333	53,1571513386686	40,4895311172411	2,73684210526316	3,15789473684211	16,2255828607435	18,3115338882283	-,203443773140775	,479488700448562	1	9,67830253251198	10,6776180698152	9	10	9,5	10,5		4	2			4	3	3	3	3	4	3	3	4	3	3	4	4	3	2	3	4	1	3	3	3	4	2,5	2,5	2,5
1	2	2	3,666666	4	39,5825581899002	45,7511613744267	2,36842105263158	3,15789473684211	14,8865820838139	16,5639663067443	-,896685035108551	-,152645514182705	1	8,79123887748118	9,79055441478439	8	9	9	10		4	1			4	2	3	3	4	3	3	4	3	3	2	4	3	4	3	4	2	2	4	4	3	4	9999	9999	9999
1	4	4	3,333333	4	54,1524753106818	53,8631707955269	2,94736842105263	3,125	23,9927569035763	25,4269093638581	2,30783577065793	2,25820301073006	1	8,71731690622861	9,73305954825462	8	9	8,5	9,5		6						4	9999	4	4	4	4	4	4	3	1	2	4	3	4	2	1	2	4	4	2	2	1	2,5
2	2	2	4	4	46,6485416322541	61,5783359166149	2,26315789473684	3,11111111111111	15,1228733459357	16,8557025834909	-,58622685895289	,0708793195217424	2	8,45995893223819	9,45653661875428	8	9	8,5	9,5	2	1				4	2	2	3	4	3	3	3	4	3	9999	4	3	4	3	4	3	1	3	4	4	4	1,5	0	2
1	1	1	4	3,666666	51,5664169273111	50,3839752992819	3,21052631578947	3,10526315789474	14,4062314402478	14,7507892966203	-1,27678927932996	-1,32582680281397	1	9,56605065023956	10,5434633812457	9	10	9,5	10,5		6	1			3	4	4	2	4	3	4	3	2	3	3	4	3	4	3	4	3	1	2	4	4	4	0	2	0
1	3	3	3	1,666666	47,7902994264494	52,565414135718	3,15789473684211	3,10526315789474	21,1090107120353	23,0039796412418	1,57599675592268	1,75026258026688	2	8,93086926762491	9,90828199863108	8	9	9	10		1	1			4	4	4	3	4	4	4	1	4	4	2	4	4	2	1	4	1	1	4	3	3	3	0	2,5	2,5
1	3	3	4	4	54,5441984419897	54,2585086630297	2,26315789473684	3,10526315789474	22,6088638907699	22,9185133798384	2,00600293193348	1,79893661874333	1	8,8186173853525	9,79603011635866	8	9	9	10		2	2			4	2	3	1	3	1	2	3	4	4	4	4	4	4	4	4	4	1	3	4	4	4	1,5	2,5	3
1	2	2	3,333333	3	44,096473670082	43,4277400857884	3,21052631578947	3,10526315789474	14,9245293685341	15,7790927021696	-,701463736635335	-,455954687590265	2	8,3750855578371	9,41820670773443	8	9	8,5	9,5		1				4	3	1	4	4	3	4	3	3	4	3	1	3	2	3	4	4	2	4	2	4	4	1	1	0
1	2	2	3,333333	3,666666	51,6787560002511	50,4892491612829	2,05263157894737	3,1	15,0618612157074	15,5555555555556	-,621253042323934	-,577052410117964	2	8,74743326488706	9,74674880219028	8	9	8,5	9,5		4	2					4	9999	3	3	2	3	9999	9999	2	3	9999	4	4	3	9999	9999	9999	3	3	4	0	2	1
1	2	3	3,333333	3,666666	59,8494357547132	53,8820346740251	2,89473684210526	3,05555555555556	18,0903386285262	20,4059885982205	,757928467140099	1,15911920881616	2	8,7337440109514	9,77686516084873	8	9	8,5	10		4				4	3	3	4	3	2	3	3	3	3	4	9999	3	3	2	4	2	2	4	3	3	4	0	2,5	2
1	3	2	4	4	62,2557963365491	58,7674041860185	3,05263157894737	3,05263157894737	20,1665224913495	15,8698670898631	1,6968557970803	-,293226691335093	1	8,09308692676249	9,08145106091718	8	9	8	9		4	2			4	4	1	4	4	3	2	2	4	2	4	4	3	4	3	4	4	1	1	4	4	4	2,5	2,5	2,5
1	2	2	2	4	47,5346541888727	52,8453475893316	3,10526315789474	3,05263157894737	17,1696149843913	18,8757396449704	,454144592135213	,861308173042269	1	8,51471594798084	9,55783709787817	8	9	8,5	9,5		4				4	3	2	4	4	3	4	3	4	3	2	3	3	3	3	4	1	1	4	1	1	4	0	3	0
1	2	2	3,666666	4	65,7217216196009	67,0245702347369	2,78947368421053	3,05263157894737	14,8114647521058	16,0840688069269	-,819804461801864	-,27470057020249	1	8,42984257357974	9,44558521560575	8	9	8,5	9,5		2				2	3	4	3	4	4	3	4	4	3	3	4	4	3	3	2	2	1	2	4	3	4	2	3	3
1	2	2	3,333333	3,666666	44,3839346686693	40,6035095650386	2,88888888888889	3,05263157894737	18,6843331090523	19,8911615687746	,709117716862284	,847763892026189	1	9,79603011635866	10,7953456536619	9	10	10	11		4	2			4	4	2	4	4	4	4	4	4	4	3	4	3	4	1	2	1	1	1	4	2	4	2,5	1,5	2,5
1	2	2	4	4	49,5568140020665	41,5360071722153	2,75	3,05263157894737	17,3532518484986	18,4182516544033	,381403445376082	,561395107474238	2	8,84873374401095	9,84804928131417	8	9	9	10		4	2			1	3	4	3	4	3	3	4	3	3	1	4	3	4	3	4	2	2	4	4	4	4	0	3	2
1	2	2	3,333333	3,333333	44,5974853357761	53,2333583970441	2,5	3,05263157894737	14,6873899703234	15,4766252739226	-1,22479454691151	-,934820983788283	1	9,96577686516085	10,9650924024641	9	10	10	11		4	1			4	3	4	3	3	4	4	3	4	4	2	4	2	3	2	4	1	1	3	4	2	4	2	2,5	2,5
2	2	2	4	4	61,6736122631932	57,0284925249282		3,05263157894737	16,3474546101816	16,004379048339	-,143481705358548	-,5612423929528	1	9,40999315537303	10,3655030800821	9	10	9,5	10,5	0	5				4	3	4	2	4	4	3	4	4	3	3	3	3	4	2	3	3	1	1	4	4	4	2	3	2
1	2	2	4	3,333333	45,2857180665131	53,1968773856751	2,94736842105263	3	17,853600476096	18,8810217964737	,578471399238928	,714719785821815	2	9,1772758384668	10,2203969883641	9	10	9	10		4				4	3	2	3	4	2	4	3	2	3	3	2	2	3	1	4	4	4	4	4	4	4	3	0	0
1	3	3	3,333333	3,666666	51,2207122135216	43,4126517788784	2,78947368421053	3	20,9957674314992	21,1224489795918	1,61502477217267	1,57930584651102	2	8,25462012320328	9,24845995893224	8	9	8,5	9		4	2			4	4	1	4	3	1	1	4	4	4	2	4	4	3	4	4	3	2	1	3	3	4	0	0	1,5
1	2	2	4	4	58,612327376882	55,31905159108	2,44444444444444	3	15,5771299410411	16,4153937710772	-,336630556646864	-,133990087843388	2	8,53935660506502	9,53593429158111	8	9	8,5	9,5		4				4	4	2	3	3	3	3	3	3	3	3	4	3	3	2	3	3	2	3	4	4	4	2	2,5	2,5
1	2	2	4	4	46,224933928136	60,7297021354302	2,68421052631579	3	14,5404663923182	15,0129590689031	-1,18433352672905	-1,1510526794896	1	9,26762491444216	10,2614647501711	9	10	9,5	10,5		2	2			4	3	2	3	4	4	4	4	3	2	4	3	2	4	1	3	4	1	2	4	4	4	2	2,5	0
1	2	9999	4	4	53,0904566308711		2,72222222222222	3	15,0660115471334	9999	-,778086747364601	9999	1	8,85968514715948	9,8590006844627	8	9	9	10		4	2			4	3	2	3	4	3	2	4	3	2	3	4	3	4	4	3	4	1	1	4	4	4	2	2,5	2,5
1	2	2	4	4	45,6099498737026	54,3681175631695	2,94736842105263	3	18,0111938728275	18,2586389014637	,637629336054797	,506241875961297	2	8,91170431211499	9,91101984941821	8	9	9	10		4	2			4	2	4	3	2	3	3	4	4	4	3	4	3	2	2	3	2	1	4	4	4	4	2,5	3	1,5
1	2	2	4	4	50,8851424217505	43,4506771088122	3	3	15,685324531787	16,1505903319225	-,506218497680133	-,471125681605604	2	9,50855578370979	10,507871321013	9	10	9,5	10,5		4	2			4	3	4	2	4	3	3	4	2	3	2	4	3	2	1	3	2	4	4	4	4	4	3	2,5	2,5
2	2	9999	2,333333	3,666666	52,0921260440067		2,42105263157895	3	15,765306122449	9999	-,463297295458079	9999	2	9,59069130732375	10,5872689938398	9	10	9,5	10,5		5				4	3	4	2	4	3	2	4	4	3	2	4	4	2	2	3	2	1	4	2	2	3	3	2	2
2	3	3	4	3,333333	51,5993918350545	47,6629522710788	2,58823529411765	3	20,6856080981955	21,3503896220891	1,4025600429001	1,32273916343895	2	9,41820670773443	10,4147843942505	9	10	9,5	10,5		1				4	4	2	3	4	3	4	4	3	4	3	3	3	3	3	3	1	1	2	4	4	4	3	2	2,5
2	1	9999	3,333333	3	52,0858703346895		2,31578947368421	3	13,4305329110524	9999	-1,85819049984317	9999	2	9,19917864476386	10,2669404517454	9	10	9	10,5		5					3	4	9999	3	3	9999	3	3	9999	2	9999	9999	3	9999	9999	9999	9999	3	4	2	4	0	3	1
2	3	9999	3	4	47,8212860835685		2,11111111111111	3	19,926504839294	9999	1,18964845625046	9999	2	9,57152635181383	10,6392881587953	9	10	9,5	10,5	0	5				4	2	3	2	4	4	4	3	9999	3	3	2	3	3	2	3	3	2	4	3	3	3	1	0	2
2	2	2	3,333333	3,333333	46,7684586082572	42,0360587881465	3,2	3	14,8116575203793	14,8780003967467	-1,00478614092715	-1,23994515651259	1	9,44284736481862	10,4585900068446	9	10	9,5	10,5	0	5						4	9999	3	3	2	3	3	2	3	9999	4	9999	9999	9999	9999	9999	9999	4	3	3	2	1,5	1,5
1	2	2	4	3,666666	49,7291230183673	46,6997146455728	3	2,94736842105263	17,9208106586602	19,1776404192421	,672371486097694	,871848362951394	1	9,0403832991102	10,0479123887748	9	10	9	10		4	2			4	4	1	4	3	3	3	4	4	4	3	4	2	2	1	4	1	1	4	4	4	4	1,5	3	0
1	3	3	3,666666	3,666666	42,8782295450261	42,1210695635303	2,26315789473684	2,94736842105263	21,2271391605631	22,1518987341772	1,50491377580589	1,58033351172173	1	9,36071184120465	10,3682409308693	9	10	9,5	10,5		2	2			4	4	1	4	4	4	3	2	4	3	1	4	3	4	2	3	2	1	3	4	3	4	1,5	3	2,5
2	2	2	3,666666	3,666666	53,8943711555589	56,814992487579	2,89473684210526	2,94736842105263	16,0585605552108	16,6271064347374	,0148126067648998	,0678819849740619	2	8,0766598220397	9,09240246406571	8	9	8	9		5				4	3	4	3	3	3	2	3	3	3	3	4	3	3	3	2	2	3	2	4	3	4	2,5	2	3
2	2	2	4	3,666666	53,0685105574352	48,9476569138631	3,15789473684211	2,94736842105263	18,5479071612775	19,2398788890657	,829436341709007	,827277438980432	2	8,99657768651609	9,95208761122519	8	9	9	10		5				4	3	4	2	4	4	3	4	4	3	2	4	1	2	2	3	1	2	4	4	4	4	3	0	0
2	2	9999	4	3,333333	62,8562013034813		2,68421052631579	2,94736842105263	15,5644111688068	9999	-,469018678802327	9999	1	9,22381930184805	10,2915811088296	9	10	9	10,5		5				4	4	4	3	4	3	3	4	3	3	3	3	4	4	2	2	1	1	1	4	4	4	3	3	2,5
2	2		3,333333		49,9973289797417		2,15789473684211	2,9375	18,5922071443957		,620154095439093		2	10,217659137577		10		10			1					2	9999	9999	4	3	4	4	3	4	2	3	1	3	2	4	3	1	4	3	3	4	3	2,5	3
2	2	2	2,666666	3,333333	33,6915028008892	38,0724752451179	2,73684210526316	2,9	16,3456873413583	17,122495256606	-,0633582079678612	,0759228443301013	2	9,14989733059548	10,1656399726215	9	10	9	10		5						4	9999	3	3	2	3	3	2	3	3	9999	9999	9999	9999	9999	3	9999	3	2	3	0	2	1
1	3	3	4	4	43,2452519015901	49,7172511523957	2,94736842105263	2,89473684210526	21,5827338129496	22,3283179012346	1,8424087932613	1,74188890720544	1	8,29568788501027	9,27310061601643	8	9	8,5	9,5		2	2			4	3	3	3	3	2	2	3	3	3	3	3	3	3	4	3	4	2	1	4	4	4	2	1,5	2
1	3	2	4	3,666666	48,5030740512805	53,5942680378233	2,57894736842105	2,89473684210526	19,2899408284024	19,7530864197531	1,15271453066108	,97938278254065	2	8,74743326488706	9,79055441478439	8	9	8,5	10		4				4	3	4	2	4	4	4	2	2	3	3	4	1	2	2	3	2	4	2	4	4	4	1	0	1,5
1	2	2	3,666666	3,333333	44,1231547561738	44,3659495682765	2,63157894736842	2,89473684210526	15,9763313609467	16,9859656939185	-,234211991353179	,0433573401262052	1	8,84873374401095	9,8425735797399	8	9	9	10		4	1			4	4	3	4	4	4	4	3	3	2	1	3	1	4	3	4	2	1	1	4	3	4	0	1,5	0
1	2	2	4	3,666666	49,8754922436958	48,4802614402403	2,26315789473684	2,89473684210526	14,5733877322358	15,0941230486685	-,859248841257853	-,724845808459561	2	8,24366872005476	9,23750855578371	8	9	8	9		4	2			4	4	2	4	4	4	2	3	3	3	3	4	3	2	1	4	1	1	3	4	4	4	1,5	0	1,5
1	2	2	4	3,666666	48,9546947553762	54,6341360119874	2,77777777777778	2,89473684210526	19,3163479876767	19,0910224580258	,999074385638229	,75376029280994	1	9,51403148528405	10,507871321013	9	10	9,5	10,5		4	2			4	3	4	1	4	2	4	4	3	2	3	3	4	4	2	3	3	1	1	4	4	4	2,5	1,5	1
1	2	2	3	3,333333	50,513336491	52,3812956509794	2,84210526315789	2,89473684210526	15,4917033322154	16,9897959183673	-,382113553452435	,130602274240417	2	8,73100616016427	9,72484599589322	8	9	8,5	9,5		2	2			4	4	1	4	3	3	2	3	3	3	3	3	3	3	3	3	2	2	3	3	2	4	1,5	0	2
1	2	3	4	4	53,1702250419934	65,6621944002034	3,05263157894737	2,89473684210526	18,6222222222222	20,1225201833746	,854874474318454	1,08288090923965	2	9,13073237508556	10,1300479123888	9	10	9	10		6	2			4	3	4	2	4	3	4	3	4	3	3	4	3	1	2	3	2	2	1	4	4	4	2,5	2,5	2,5
1	1	1	3,333333	3,333333	69,5825957587105	53,3222077383894	2,1875	2,89473684210526	13,5305065137569	14,0763571521357	-1,77982941309628	-1,5261669350734	2	9,00205338809035	10,0013689253936	9	10	9	10		4	2			4	3	3	3	4	3	3	4	2	2	3	3	2	4	2	3	2	3	2	3	3	4	1,5	3	2,5
1	3	2	3,666666	3,666666	48,9915979384466	47,0396875662237	3,47368421052632	2,89473684210526	19,9762187871581	18,9849575142249	1,18940417702491	,718285905912004	1	9,38261464750171	10,3901437371663	9	10	9,5	10,5		4	2			4	3	3	2	4	4	2	4	4	3	2	4	2	4	1	2	4	1	2	4	3	4	2,5	2,5	2,5
1	3	3	3,333333	3,333333	48,1210354866162	45,3645331653875	2,84210526315789	2,89473684210526	21,0537825830066	22,6872770511296	1,7191672665169	1,81213456314799	1	8,43258042436687	9,44010951403149	8	9	8,5	9,5		4	2			4	3	3	2	4	3	3	3	2	4	4	4	3	2	2	3	4	1	1	3	3	4	0	0	0
2	2	2	3,333333	4	46,3365961136316	60,0372006493863	2,42105263157895	2,89473684210526	15,3086419753086	15,3941409996479	-,716056365920472	-,860556478082879	2	9,34428473648186	10,299794661191	9	10	9,5	10,5		6				4	2	3	2	3	3	3	2	2	4	4	3	3	3	3	3	3	1	4	4	4	2	1,5	1,5	3
2	2	2	3,666666	3,333333	48,3154345575823	55,6401312553258	2,47368421052632	2,89473684210526	16,1276183497457	16,6140468919828	-,0426643268656292	-,0166616057042716	1	8,56399726214921	9,49486652977413	8	9	8,5	9,5		5				4	4	1	4	4	4	4	3	4	4	3	3	2	4	1	2	2	1	1	4	3	4	1	0	1,5
2	2	2	3,333333	3,333333	61,6933605788855	63,3461040975959	2,84210526315789	2,89473684210526	17,8416955017301	17,7052411503719	,640933981808677	,347407647473032	1	8,94729637234771	9,87816563997262	8	9	9	10		5				4	4	3	2	4	3	2	4	3	2	3	3	3	4	2	4	3	1	1	4	2	4	2,5	2,5	3
1	2		4		50,5637268483284		2,66666666666667	2,88235294117647	16,2755102040816		-,417235205893402		1	10,3819301848049		10		10,5			2				4	3	4	2	9999	4	4	3	3	9999	2	4	3	4	2	3	1	1	2	4	4	4	1	,5	3
2	1	1	4	4	50,6194682314574	45,5488196662271	2,78947368421053	2,88235294117647	13,3879420443035	13,8931637084915	-1,8920331736273	-1,65115667473073	2	8,84325804243669	9,7741273100616	8	9	9	10		5				3	2	3	1	4	4	4	3	4	4	3	4	2	2	2	3	1	9999	9999	4	4	4	3	2	1
1	2	2	4	3,333333	47,7413762849466	52,3123645706685	2,42105263157895	2,875	16,8276009707519	17,8968915336517	,199722312629724	,422637307698475	1	9,20191649555099	10,2094455852156	9	10	9	10		1	1			4	3	1	4	3	9999	9999	2	3	9999	9999	3	9999	9999	9999	9999	9999	9999	9999	4	4	4	0	3	0
1	2	2	4	4	53,252161264521	42,8445450651807	3,05263157894737	2,84210526315789	17,1224732461356	18,62033015075	,209766911961776	,591991297285605	1	9,42642026009582	10,4421629021218	9	10	9,5	10,5		1				4	2	2	2	4	3	3	4	4	4	2	3	3	3	3	2	2	1	3	4	4	4	2,5	2,5	3
1	4	4	3	3,666666	47,5149762866781	48,5093201488192	2,94736842105263	2,84210526315789	34,3367346938776	33,9210514137628	3,33468246469418	3,03014704903583	1	8,93908281998631	9,95482546201232	8	9	9	10		1				4	4	1	4	4	4	4	1	1	1	3	4	2	4	4	4	2	1	2	3	2	4	2	2	0
1	2	2	4	4	56,4605039286891	66,7638961342396	2,47058823529412	2,84210526315789	14,42789582856	14,9346016646849	-1,21931849724798	-1,06149344776659	1	8,8952772073922	9,88911704312115	8	9	9	10		6	2			4	1	2	2	4	3	4	4	3	3	2	3	4	4	2	3	3	2	1	4	4	4	2,5	2,5	2,5
1	4	4	3,666666	4	52,57853438991	48,933253427822	2,36842105263158	2,84210526315789	24,5484437637944	24,7781065088757	2,35555014525673	2,11884475277109	1	8,96646132785763	9,96030116358658	8	9	9	10		2	2			4	2	3	4	4	4	3	4	4	4	1	4	2	3	1	4	1	1	1	3	4	4	2,5	2,5	2,5
1	3	9999	4	3,666666	51,0109178946079		2,89473684210526	2,84210526315789	18,9351748719091	9999	1,30520354969785	9999	1	8,23545516769336	9,24298425735797	8	9	8	9		6				4	2	3	2	4	4	2	4	4	2	4	3	2	4	1	3	4	1	1	4	4	4	2,5	0	1,5
1	2	2	3	4	54,0403620006669	43,5904608208519	2,42105263157895	2,84210526315789	17,604397490715	17,258382642998	,389654408622188	,024144044705609	2	9,61259411362081	10,6064339493498	9	10	9,5	10,5		6	2			4	4	1	4	4	3	3	4	3	3	2	3	3	3	2	2	2	1	3	3	3	3	2,5	3	2
1	1	2	3,333333	3,333333	54,5025836354942	62,9160056137084	2,77777777777778	2,84210526315789	14,206547725985	16,0714285714286	-1,28690400361268	-,391305737630324	2	8,81314168377823	9,81245722108145	8	9	9	10		4	2			4	3	3	3	3	3	3	3	3	3	2	3	2	4	1	3	2	2	4	4	2	4	2,5	2,5	2,5
1	2	2	3,666666	4	51,7623735020354	37,9586055339983	2,75	2,84210526315789	18,2922968323839	18,8297520661157	,829142835103929	,84299293885751	2	8,5886379192334	9,58795345653662	8	9	8,5	9,5		4	2			4	3	4	2	3	2	3	3	2	3	2	4	3	4	2	3	3	2	2	3	4	4	9999	9999	1,5
1	2	2	4	4	57,1009744310312	66,4985768815011	2,57894736842105	2,84210526315789	16,3614744351962	16,4031662047535	-,0298549993710252	-,231109263659566	1	9,1772758384668	10,1848049281314	9	10	9	10		4	2			4	4	3	3	4	4	2	3	3	2	3	4	3	4	1	3	2	1	1	4	4	4	3	2,5	2,5
2	2	2	4	4	55,3434525836279	48,4802614402403	3,10526315789474	2,84210526315789	16,8362725771218	18,1762724349875	,265003574242298	,610890735955684	2	8,72279260780287	9,73853524982888	8	9	8,5	9,5		5				4	4	4	2	3	3	3	2	2	2	4	3	2	3	2	3	2	4	2	4	4	4	2	2	0
2	2	2	3	4	48,1863697385784	41,9724115195208	2,84210526315789	2,84210526315789	16,5466601402488	17,9259080357981	,0309531287911142	,387290237158199	2	9,01848049281314	9,94934976043806	9	9	9	10	0	5				4	4	2	3	3	3	3	3	3	3	2	3	3	4	2	3	2	1	3	3	3	3	0	2	1,5
2	2	2	3,666666	3,666666	40,7981303141402	55,4064719008471	2,83333333333333	2,84210526315789	15,9861929775389	16,5134171514355	-,127577386866531	-,0871790271509761	2	8,58590006844627	9,51676933607118	8	9	8,5	9,5		5				4	2	3	2	4	4	3	3	2	3	3	3	1	4	3	3	2	2	3	4	3	4	2	0	0
2	3	3	4	3,666666	45,2318578515098	58,866775833004	2,31578947368421	2,84210526315789	20,1792712039998	22,4990132011754	1,42556691094124	1,71625852901002	1	9,13620807665982	10,1327857631759	9	10	9	10		5				4	3	3	4	4	3	3	3	4	2	1	3	4	4	1	3	2	2	1	4	4	4	2,5	2	3
2	2	2	3,333333	3,666666	53,2413673075807	58,357132459851	2,88235294117647	2,84210526315789	15,765306122449	18,7113324279463	-,35327378943086	,659602944898085	2	9,21013004791239	10,2067077344285	9	10	9	10		5				4	3	1	4	4	4	4	4	4	4	2	2	2	2	2	3	3	1	1	3	3	4	0	0	2,5
2	2	9999	3,333333	3	58,17124012634		2,36842105263158	2,84210526315789	15,2544662898087	9999	-,747321547986647	9999	2	9,34702258726899	10,3463381245722	9	10	9,5	10,5		5				4	3	4	1	3	3	3	3	3	3	3	3	2	2	2	3	1	4	4	3	3	4	1	2	0
2	3	9999	3,666666	3,333333	46,2439418615171		2,36842105263158	2,84210526315789	21,9982178658944	9999	1,84382608785526	9999	2	8,47638603696099	9,4757015742642	8	9	8,5	9,5		5				4	3	3	2	4	2	2	4	2	4	2	3	2	4	4	4	1	1	3	4	3	4	2	1	1,5
2	2	9999	3,666666	3	49,1458545369473		2,55555555555556	2,84210526315789	15,5031804235151	9999	-,505458188928704	9999	1	8,85968514715948	9,8590006844627	8	9	9	10		5				4	3	4	3	3	3	1	3	1	4	2	3	3	4	3	3	3	1	3	3	4	4	2,5	0	3
2	2	2	3,666666	4	52,0148552209916	43,5339155832136	2,26315789473684	2,84210526315789	15,5702007939261	16,6468489892985	-,457033015432816	-,12634894722033	2	9,18275154004107	10,1984941820671	9	10	9	10		5				4	3	3	2	4	4	4	4	3	3	2	4	4	4	1	2	1	1	1	4	3	4	2	2,5	1,5
1	2	2	4	4	47,0277825117113	57,1341565083062	2,63157894736842	2,83333333333333	16,1965699755393	16,196368391932	-,00691246143759743	-,218008942580961	1	8,64339493497604	9,637234770705	8	9	8,5	9,5		4	2			4	3	1	4	4	3	2	3	3	2	4	4	9999	3	4	3	2	1	1	4	4	4	3	0	2,5
2	2	9999	3,333333	4	49,1574211263377		2,78947368421053	2,83333333333333	16,29638671875	9999	,0440705558743097	9999	1	8,61601642710472	9,63175906913073	8	9	8,5	9,5		5				4	3	3	3	3	3	9999	3	3	3	3	3	3	3	2	3	2	1	3	3	3	4	2	0	1,5
2	2	2	4	4	55,9558814185455	50,1160725910138	1,94736842105263	2,83333333333333	18,1426964643748	18,7829377055088	,758450552832695	,74261434252612	1	8,83504449007529	9,79055441478439	8	9	9	10		1					4	4	2	4	2	3	2	1	1	4	4	4	4	4	2	4	1	1	4	4	4	0	0	2,5
2	2	2	4	4	57,1756406127541	50,2827832448639	2,52631578947368	2,83333333333333	17,4600403168204	16,9822485207101	,483494706198352	,149243257342486	1	8,76659822039699	9,72210814510609	8	9	9	9,5		5				4	3	3	4	4	3	3	3	3	3	9999	3	2	4	2	4	1	1	1	4	4	4	2,5	2,5	0
1	2	2	3	3,333333	46,2070146862028	51,7686225815441	2,52631578947368	2,82352941176471	15,552	15,0887573964497	-,349942606788922	-,844727313698058	2	8,61601642710472	9,65913757700205	8	9	8,5	9,5		6				4		9999	4	4	3	2	3	4	2	3	4	3	1	1	4	1	1	4	3	3	3	2,5	1	2,5
2	2	2	4	9999	51,4337313694353	54,3983680450444	2,66666666666667	2,8	16,0581239298441	17,8049671292915	-,287959101941671	,282984225356811	1	9,66461327857632	10,6611909650924	9	10	9,5	10,5	1	6				4	2	3	1	3	4	3	3	3	1	1	4	3	4	9999	3	9999	9999	9999	4	4	4	1,5	2,5	2
1	4	4	3,333333	3	49,7755796869736	57,4897561125175	2,52631578947368	2,78947368421053	27,2119108696746	27,9975935952612	2,44730828690033	2,29487284956405	1	9,96030116358658	10,9377138945927	9	10	10	11		4	2			4	2	4	2	3	2	3	3	4	3	2	4	1	3	4	2	4	1	2	3	3	4	1	2	1,5
1	3	3	4	3,666666	54,6491264132901	59,7756324891633	3,05263157894737	2,78947368421053	22,0918367346939	22,6294599472442	1,86381808849296	1,86661390429577	2	8,53388090349076	9,52224503764545	8	9	8,5	9,5		4	2			4	3	4	1	4	3	3	3	2	3	3	4	1	4	1	4	3	1	2	4	4	4	3	3	2,5
1	2	2	3,666666	4	44,5242376689081	42,9120101701084	2,52631578947368	2,78947368421053	16,5540331080662	17,372730509078	-,0679889787517182	,0708525063371432	2	9,5605749486653	10,54893908282	9	10	9,5	10,5		4	1			4	3	2	4	4	3	3	4	3	3	2	3	3	2	1	4	2	2	1	4	3	4	1,5	2,5	2
1	2	2	4	4	50,6277185036355	46,910645579115	2,26315789473684	2,78947368421053	16,7175612028363	17,8552449782123	,108858471218214	,361310243681299	2	8,93908281998631	9,98220396988364	8	9	9	10		6				4	3	4	1	3	4	3	2	3	4	2	3	3	1	3	4	1	1	4	4	4	4	0	0	0
1	2	2	3,333333	3	49,660063217351	52,3016914253241	2,42105263157895	2,78947368421053	14,5423952887447	16,7900955396009	-,935124326546243	,0412170192938614	2	8,48459958932238	9,52772073921971	8	9	8,5	9,5		4				4	4	2	4	4	3	1	2	2	2	3	2	3	4	2	3	3	1	4	3	3	4	0	0	0
1	2	3	3,666666	3,666666	67,5460560846214	58,3691365106891	2,22222222222222	2,78947368421053	18,3220330210652	21,4269470155428	,911116124519558	1,55050178540229	1	8,30937713894593	9,34428473648186	8	9	8,5	9,5		2				4	3	4	3	4	2	4	4	2	1	3	4	2	4	4	1	2	1	1	4	3	4	3	3	3
1	3	3	3	3	49,5362395011627	47,938406455943	2,47368421052632	2,78947368421053	20,1884701290064	20,1781097385809	1,49710380209047	1,24411939821344	1	8,67077344284736	9,66461327857632	8	9	8,5	9,5		4	2			4	4	2	4	3	2	3	2	3	3	4	3	2	3	2	3	3	1	2	3	3	9999	0	2,5	3
1	2	2	3,333333	3,333333	51,5842647939433	51,4965922373922	2,78947368421053	2,78947368421053	18,9355371900826	18,1426964643748	,959300543794386	,465413610662921	2	9,0403832991102	10,0342231348392	9	10	9	10		4	2			4	4	1	4	4	3	2	3	2	2	2	3	2	3	2	3	2	4	3	3	3	4	0	1	2
1	2	9999	4	4	48,724559780215		2,84210526315789	2,78947368421053	15,969387755102	9999	-,126400498022251	9999	1	8,53388090349076	9,54140999315537	8	9	8,5	9,5		6				4	4	1	4	3	2	3	3	3	3	3	3	3	3	2	3	4	1	1	4	4	4	0	1,5	0
1	2	2	4	4	46,710928862104	49,6116109652245	3,36842105263158	2,78947368421053	17,8571428571429	18,0480355407469	,489651685305138	,331889020340964	2	9,47022587268994	10,4640657084189	9	10	9,5	10,5		4	2			4	3	4	3	4	2	3	3	3	3	2	3	2	2	2	3	1	3	3	4	4	4	1	2,5	0
1	2	2	4	3,666666	66,2598923742492	50,2758057492832	3,25	2,78947368421053	14,5640432098765	15,8222222222222	-1,17186901636477	-,634528899476728	2	9,51129363449692	10,5106091718001	9	10	9,5	10,5		4	2			4	3	2	4	3	3	3	3	3	3	3	3	2	2	2	3	2	1	4	4	4	4	2	2,5	2
1	2	2	3,333333	3,333333	48,2020573544298	51,8107411419372	3,10526315789474	2,78947368421053	15,9194604245189	16,3248648097133	-,273605851043493	-,271719562196957	2	9,23477070499658	10,2422997946612	9	10	9	10		4	2			4	2	3	2	4	3	2	3	2	3	2	3	2	2	4	3	3	2	4	3	3	4	2,5	2	2,5
1	2	1	3,333333	3	49,9248173888312	53,8001308894477	2,66666666666667	2,78947368421053	14,4677821288715	14,3338842975207	-1,11221738762897	-1,35721240176984	2	8,78576317590691	9,79329226557153	8	9	9	10		4	2			4	3	2	3	4	3	3	3	3	3	2	3	2	2	2	3	2	2	4	3	3	4	2,5	0	0
1	4	4	4	3,333333	41,9514304301736	53,2702545103371	2,89473684210526	2,78947368421053	25,6806436144707	27,5366512345679	2,4909729379569	2,68264119770886	2	8,50102669404517	9,50855578370979	8	9	8,5	9,5		4	2			4	3	4	2	3	3	3	2	3	4	1	4	2	2	1	3	4	2	3	4	4	4	2	0	0
2	2	2	4	3,666666	56,8375753827869	48,5843697361931	3	2,78947368421053	15,8148760330578	15,5019805369456	-,213412716603659	-,606735991147077	2	8,70088980150582	9,71663244353183	8	9	8,5	9,5	0	5				4	3	3	2	3	3	3	3	2	3	3	3	2	3	2	3	2	2	4	4	4	4	1	2	3
2	2	2	1,333333	3,333333	37,4833954578047	40,7879512500603	3,10526315789474	2,78947368421053	16,3511659807956	16,1936940879886	-,165049078249953	-,450282733522889	2	9,36344969199179	10,3189596167009	9	10	9,5	10,5	0	5				4	3	3	4	3	4	2	3	3	3	2	3	2	4	2	3	1	1	3	1	1	2	0	0	0
2	2	2	4	3	53,8976516422934	48,4802614402403	2,52631578947368	2,78947368421053	17,3021378919584	17,5782981471866	,459021226284811	,37911999900202	2	8,33675564681725	9,26762491444216	8	9	8,5	9,5		5				4	2	3	2	3	3	3	3	2	3	3	3	2	3	3	3	2	3	3	4	4	4	1,5	1,5	2
2	2	2	4	4	47,2888452205363	49,5511718727737	3,15789473684211	2,78947368421053	16,6267299134432	18,387207198396	,103052528616704	,605092235541232	1	9,1772758384668	10,1738535249829	9	10	9	10	2	6				4	2	3	2	3	3	2	3	2	1	2	4	4	3	3	3	3	2	4	4	4	4	2,5	2,5	1,5
2	2	2	3	4	44,3099716817832	59,5147699433656	2,94736842105263	2,78947368421053	16,2605288050088	19,3280996447524	-,104230042620877	,854147035560588	2	8,83230663928816	9,82888432580424	8	9	9	10		6				4	2	3	3	3	4	3	3	4	2	3	3	4	2	2	3	2	1	2	3	3	3	1	2,5	0
2	2	2	4	4	48,440228340288	59,223107792315	2,66666666666667	2,78947368421053	17,1929065743945	18,4364186851211	,464265025899432	,714507870251574	1	8,36413415468857	9,36071184120465	8	9	8,5	9,5		6				4	3	3	3	4	2	3	4	2	3	3	2	2	4	2	3	2	1	3	4	4	4	2,5	0	2,5
2	2	9999	3	3	53,7773481002246		2,10526315789474	2,78947368421053	18,9918245781022	9999	,750043753038054	9999	2	9,98767967145791	10,9869952087611	9	10	10	11		5				4	3	3	3	4	4	2	4	3	2	2	3	2	3	2	4	2	1	2	2	4	3	2,5	0	2,5
2	3	9999	4	3,333333	50,3810020160858		2,94736842105263	2,78947368421053	20,3798109244626	9999	1,38793639135262	9999	2	9,0321697467488	10,031485284052	9	10	9	10		5				4	4	3	3	4	2	2	4	2	3	3	3	3	3	2	3	2	1	2	4	4	4	2,5	2	2
2	3	9999	4	3,666666	39,8431972704139		2,73684210526316	2,78947368421053	20,2888049272812	9999	1,36323675527165	9999	2	8,77754962354552	9,79329226557153	8	9	9	10		1				4	3	2	3	3	3	3	3	2	4	4	3	4	2	1	4	1	1	3	4	4	4	1	1,5	0
1	2	2	3,666666	3,666666	52,3474021748946	46,3232119567255	2,15789473684211	2,78571428571429	14,9219467401286	14,8603234614577	-,872985716792878	-1,10975234074777	1	8,93086926762491	9,93018480492813	8	9	9	10		4	1			4	3	3	3	3	3	2	2	3	2	3	3	1	9999	4	9999	9999	9999	9999	4	3	4	2	3	2
1	2	2	3	4	51,1374552386269	52,3016914253241	2,72222222222222	2,77777777777778	16,2755102040816	17,3602853745541	-,0969997135417553	,171853829206329	2	8,97741273100616	9,97672826830938	8	9	9	10		4	2			4	4	1	4	4	3	3	4	3	3	9999	3	2	4	1	2	1	1	3	3	2	4	2,5	0	2,5
2	2	3	3,333333	4	38,3480634315494	56,0052087311884	2,6875	2,76470588235294	18,2599355531686	20,5449826989619	,817869828156081	1,3646224418899	2	8,63244353182752	9,6290212183436	8	9	8,5	9,5	0	2				4	3	1	3	4	2	3	3	1	3	3	2	4	3	3	3	2	9999	9999	3	3	4	3	2,5	0
1	2		3,666666		55,9938271539438		2,625	2,75	15,9984189797714		-,438570802307105		1	10,1026694045175		10		10			2				1	4	2	1	4	9999	9999	4	9999	9999	9999	9999	9999	3	9999	9999	9999	9999	3	4	3	4	2,5	2,5	2,5
2	2	9999	3	3,666666	50,5204400271585		3,10526315789474	2,75	15,3566170882188	9999	-,688603269195631	9999	2	9,57152635181383	10,570841889117	9	10	9,5	10,5		5						9999	4	4	3	3	4	3	2	2	3	1	3	3	4	1	2	2	3	2	4	1	1,5	0
1	2	2	3,666666	4	60,4581488952191	60,7297021354302	2,63157894736842	2,73684210526316	18,796728808091	18,6181818181818	,995411754357905	,686363823128389	1	9,1854893908282	10,1629021218344	9	10	9	10		2	2			4	3	2	4	4	3	3	3	3	3	3	3	3	4	1	3	1	1	1	4	3	4	1,5	1,5	1,5
1	2	3	4	3,666666	49,7605838029934	49,8368190761605	2,21052631578947	2,73684210526316	18,0634320520899	20,1532129806116	,979802970041399	1,23745638693046	1	8,24914442162902	9,29226557152635	8	9	8	9,5		4				4	3	4	2	4	2	2	4	3	2	2	4	2	4	1	2	2	1	4	4	4	4	2,5	2,5	1,5
1	2	2	3,666666	4	50,2497904153098	59,099373678882	2,10526315789474	2,73684210526316	15,1169040580489	14,7392290249433	-,58963746286439	-1,0593537486608	2	8,48459958932238	9,51950718685832	8	9	8,5	9,5		4				4	3	2	4	4	2	3	2	2	3	4	3	2	3	2	3	1	1	4	4	3	4	1,5	0	0
1	2	2	4	3,666666	60,7617889327994	59,099373678882	2,63157894736842	2,73684210526316	16,1851239669422	15,795393417771	-,140884385248948	-,527058434768757	2	8,83504449007529	9,82888432580424	8	9	9	10		4	2			4	4	1	4	4	2	4	2	2	2	4	2	4	3	1	3	2	1	3	4	4	4	2	1,5	2,5
1	2	2	4	4	45,0591100893064	62,845017853452	2,89473684210526	2,73684210526316	16,8031926065953	16,7053138923624	,188152502985816	-,0854324778599455	1	8,89253935660506	9,90006844626968	8	9	9	10		6				4	2	1	4	4	3	2	4	4	2	3	4	2	3	2	2	2	1	3	4	4	4	1,5	2,5	3
1	3	3	4	3,666666	56,8072319637006	51,7620901074977	2,73684210526316	2,73684210526316	19,5642047513069	21,3702381534549	1,24495588263573	1,47059123070488	1	8,99383983572895	10,0013689253936	8	10	9	10		4				4	3	1	4	4	3	3	4	3	3	2	2	3	4	1	2	4	1	1	4	4	4	2,5	2,5	2,5
1	1	1	4	3,333333	51,2207122135216	62,402390700337	2,78947368421053	2,73684210526316	14,1330770535361	14,0816326530612	-1,203854420936	-1,50021186815161	2	8,30390143737166	9,31143052703628	8	9	8,5	9,5		4				4	4	1	4	3	3	2	3	3	3	2	4	2	2	2	2	4	2	2	4	4	4	2	0	1
1	2	2	4	4	51,067461968554	61,3137088895911	2,47368421052632	2,73684210526316	18,4896413455112	19,2700504875323	,97080583764049	,985019427302533	1	8,73921971252567	9,73579739904175	8	9	8,5	9,5		1				4	4	1	4	4	4	1	4	3	1	3	3	2	4	1	2	4	1	2	4	4	4	2	2,5	0
1	2	2	4	2,666666	45,6444821074915	52,2542176804988	3,10526315789474	2,73684210526316	16,5553719008264	17,2624578218984	-,0673584671785564	,0258217999195733	2	9,65913757700205	10,6557152635181	9	10	9,5	10,5		2				4	3	2	3	3	2	2	4	2	3	2	2	2	3	3	3	3	2	4	4	4	4	1	2,5	0
1	2	2	3,666666	3,666666	45,7489385641877	47,1726506646495	2,15789473684211	2,73684210526316	16,9256198347107	18,9251308132427	,102169253983798	,636930467053952	2	9,44832306639288	10,444900752909	9	10	9,5	10,5		4				4	3	4	2	4	2	2	3	4	4	4	4	1	2	1	4	2	1	1	4	3	4	2,5	3	0
1	2		4		45,4325294885431		3,21052631578947	2,73684210526316	17,9329035853143		,334082237788838		1	10,3080082135524		10		10,5			4				4	3	2	3	4	3	3	4	2	2	4	3	4	4	1	3	1	1	1	4	4	4	2,5	2,5	1
1	4	4	3	3	34,6754457850245	37,1887188279612	2,68421052631579	2,73684210526316	23,8412568839816	25,1340029728391	2,23752144276223	2,17254479025358	1	9,18001368925394	10,1793292265572	9	10	9	10		4	1			4	2	3	2	3	3	2	4	3	3	2	3	2	3	3	3	3	2	2	3	2	4	0	2	1
1	3	3	3,333333	3,333333	49,7291230183673	46,1171391963812	2,375	2,73684210526316	19,134263350587	20,402456348363	1,10870164649317	1,22870746696405	1	9,08692676249144	10,0862422997947	9	10	9	10		4	1			4	3	3	3	4	3	2	3	3	3	4	4	2	3	2	3	1	1	1	3	3	4	2,5	2	1,5
1	2	2	3,666666	4	41,0123600941621	52,3123645706685	2,72222222222222	2,73684210526316	14,6122685185185	15,4179278758403	-1,13587004821555	-,897284494029849	1	9,3990417522245	10,4065708418891	9	10	9,5	10,5		4	2			1	4	1	1	4	3	3	4	4	4	3	3	3	4	2	3	3	1	1	4	3	4	2,5	1,5	2,5
1	2	9999	4	3,666666	53,1571877167689		2,73684210526316	2,73684210526316	14,8690785800847	9999	-,967962235318762	9999	1	9,52224503764545	10,5297741273101	9	10	9,5	10,5		4	2			4	3	2	4	4	3	3	3	3	3	2	3	2	3	1	3	1	1	4	4	4	4	3	2,5	2,5
2	2	2	3,666666	4	43,9274484976518	57,4379802087508	2,57894736842105	2,73684210526316	14,2280991735537	14,4229018198594	-1,09751135798701	-1,14164863654803	2	8,18891170431212	9,11978097193703	8	9	8	9	0	5				4	4	2	4	4	3	2	3	2	2	2	3	2	4	2	3	2	1	3	3	4	4	1,5	0	0
2	3	4	4	4	46,4795009840948	55,6025544366754	2,83333333333333	2,73684210526316	20,9781477627471	24,0496815790515	1,70080757104961	2,0520495911493	1	8,6735112936345	9,67008898015058	8	9	8,5	9,5	1	6				4	3	3	2	4	3	2	3	4	1	3	4	2	4	2	2	2	1	3	4	4	4	0	2,5	2,5
2	2	9999	4	4	45,947455201451		2,73684210526316	2,73684210526316	16,6857778089003	9999	,199292101142889	9999	2	8,67624914442163	9,67556468172485	8	9	8,5	9,5	0	5				4	3	3	3	3	2	3	3	3	3	2	3	3	3	3	4	1	1	2	9999	4	4	1	1,5	1,5
2	2	3	4	4	45,1308902327596	44,1284058948835	2,72222222222222	2,73684210526316	19,0361474238613	21,6412742382271	,912116298486112	1,39239105570672	2	9,59069130732375	10,6064339493498	9	10	9,5	10,5	0	5				4	3	4	3	4	1	3	4	2	4	2	1	2	2	2	4	2	1	4	4	4	4	2,5	1,5	2
1	2	2	3,666666	3,666666	61,6282202924551	53,2333583970441	2,78947368421053	2,70588235294118	17,9884161283137	18,191598611179	,554173737283927	,43434564126019	1	9,5523613963039	10,5598904859685	9	10	9,5	10,5		4	2			4		3	2	4	4	1	4	4	1	3	4	9999	4	1	1	4	1	1	4	3	4	2,5	2,5	3
1	2	2	4	4	49,4216178864162	55,3107304707448	2,78947368421053	2,6875	19,1079201763808	19,0466331970395	,935709860872485	,676464025886419	2	9,54962354551677	10,5434633812457	9	10	9,5	10,5		6	2				1	9999	9999	3	3	1	3	3	4	2	4	1	4	1	4	4	1	4	4	4	4	0	0	0
1	2	2	2,666666	3,666666	51,6017690374647	48,8894040085713	2,77777777777778	2,68421052631579	18,2668745823123	17,4421613788106	,805319845362617	,240308170327831	1	8,77481177275838	9,76317590691307	8	9	9	10		4	2			4	3	3	2	3	3	3	4	2	2	2	3	3	2	1	3	2	3	3	3	2	3	2	2	1
1	2	2	4	4	54,261134022109	55,5572242353818	2,63157894736842	2,68421052631579	15,6632653061225	15,7628072809157	-,411049561518071	-,566333645870237	1	9,11430527036276	10,1026694045175	9	10	9	10		4	2			4	4	2	4	4	3	2	3	2	3	2	3	2	4	2	3	2	1	1	4	4	4	3	2	2,5
1	2	2	4	4	53,0526810343854	56,855023164191	2,36842105263158	2,68421052631579	18,3592374629043	19,3751172827923	,83959232811451	,933725994129065	1	8,81587953456537	9,80424366872005	8	9	9	10		4	2			4	3	3	3	4	3	2	4	3	2	2	3	2	4	2	4	1	1	1	4	4	4	1,5	1	0
1	2	2	3,666666	3,666666	52,5804491060407	55,31905159108	2,11111111111111	2,68421052631579	15,8665114983035	16,1538461538462	-,187286903567123	-,262435199186152	2	8,38877481177276	9,43189596167009	8	9	8,5	9,5		4				4	2	2	1	3	3	2	3	3	3	3	3	3	1	3	3	3	2	4	4	4	3	0	2	3
1	2	2	4	4	41,0381078393614	54,7520676538103	2,89473684210526	2,68421052631579	16,6762085113254	17,3355338190503	,230069575103413	,299069693673609	1	8,64339493497604	9,68651608487338	8	9	8,5	9,5		4				4	4	4	1	3	4	2	4	4	2	2	4	3	4	1	1	2	1	1	4	4	4	0	1	2,5
1	3	3	3,333333	4	60,6029529739343	59,2406836362023	2,15789473684211	2,68421052631579	19,3652501344809	20,760394179036	1,09547421630328	1,25077546571901	2	8,87611225188227	9,88364134154689	8	9	9	10		2	2			4	2	1	2	4	3	2	3	2	3	2	3	2	2	3	3	3	4	3	3	3	4	2	2	1,5
1	3	3	2	1,333333	37,106478355044	42,8445450651807	2,26315789473684	2,68421052631579	20,3360406720813	23,5881542699724	1,21090450262786	1,67805315079549	1	9,78507871321013	10,7816563997262	9	10	10	11		2				4	1	2	2	3	4	4	3	4	3	2	4	3	3	1	4	2	1	1	3	2	1	0	0	0
1	2	2	4	4	49,270976586207	63,2514501628638	2,15789473684211	2,68421052631579	17,1559486387128	19,539773854394	,224007423032615	,897923887409864	1	9,60985626283368	10,6064339493498	9	10	9,5	10,5		4				4	2	1	3	4	4	4	2	2	3	4	4	2	3	1	4	1	1	2	4	4	4	2,5	1,5	0
1	2		3,666666		48,1980987650983		2,57894736842105	2,68421052631579	18,8960386750698		,780427831417152		1	10,1190965092402		10		10			4	2			4	3	2	3	4	3	3	3	3	2	3	3	3	4	2	2	2	1	1	4	3	4	1,5	2,5	3
1	3		3		47,3104129690057		2,52631578947368	2,68421052631579	24,4856168785195		1,96785941019124		2	10,570841889117		10		10,5			6	1			4	3	4	3	3	3	3	2	2	2	3	4	2	2	2	3	1	2	3	3	3	3	2,5	0	2
1	2	2	3,666666	4	49,071419007495	53,9139035249035	2,73684210526316	2,68421052631579	16,248118063093	17,975938909463	-,110232749302196	,40552972653884	2	9,24024640657084	10,2395619438741	9	10	9	10		4	2			4	3	3	3	4	2	2	2	3	2	4	4	2	1	2	2	2	2	4	4	3	4	1,5	1,5	2
1	2	2	3	3	51,2531336765496	45,9089651033279	2,57894736842105	2,68421052631579	18,7652467629949	18,7215382020577	,820992915265085	,569263231492401	2	9,30047912388775	10,299794661191	9	10	9,5	10,5		4	2			4	3	3	2	4	2	3	4	2	3	2	4	3	4	2	3	1	1	1	3	3	3	2,5	2,5	2,5
1	2	2	2,666666	3,333333	45,4413352391014	47,6187664381077	2,78947368421053	2,68421052631579	18,2894029047875	19,3333333333333	,828136858706332	1,00836596196202	2	8,64887063655031	9,64818617385352	8	9	8,5	9,5		4	2			4	3	4	1	2	3	3	4	1	4	3	3	2	2	1	2	1	4	4	2	2	4	1	0	1
1	2	2	3,666666	3,666666	40,713955493901	49,5511718727737	2,68421052631579	2,68421052631579	17,9065439364217	18,094312554954	,666731855464871	,497784896349742	1	9,09514031485284	10,0944558521561	9	10	9	10		4	2			4	3	3	2	3	3	3	3	3	3	2	3	2	4	2	3	3	1	1	4	3	4	2,5	1,5	0
1	3		3,333333		51,9948564963687		2,875	2,68421052631579	22,0621729763004		1,55608811740516		2	10,0670773442847		10		10			4	1			4	4	2	4	3	3	3	3	1	2	3	3	2	2	2	3	2	1	4	3	3	4	2,5	1,5	1,5
1	3	3	3,666666	3	47,8810321637452	45,0940922987403	2,89473684210526	2,68421052631579	20,0831024930748	22,6652426723626	1,23524733139344	1,54424302912236	2	9,74948665297741	10,757015742642	9	10	9,5	11		4	2			4	3	4	2	3	3	3	3	2	3	2	3	2	4	1	3	1	3	2	4	3	4	2	2,5	0
1	3	3	3,333333	3,333333	47,5693765577291	45,5928878936733	3,10526315789474	2,68421052631579	20,8843840498998	23,1104939496132	1,67777997777427	1,89099023365037	1	8,59137577002053	9,59890485968515	8	9	8,5	9,5		6	2			4	4	2	4	4	3	3	3	2	2	2	3	4	4	1	3	1	1	1	3	4	3	0	3	2,5
2	2	9999	4	4	47,2036961880059		2,89473684210526	2,68421052631579	16,4194017446097	9999	,105674163420105	9999	1	8,47638603696099	9,42642026009582	8	9	8,5	9,5		5				4	4	4	1	3	4	3	2	3	3	2	3	2	4	1	3	3	1	1	4	4	4	1	3	0
2	2	2	3,333333	4	49,2307238364262	58,3379136748603	2,57894736842105	2,68421052631579	14,4448848372749	15,3810835629017	-,99734235555694	-,674686362518206	2	8,43258042436687	9,42915811088296	8	9	8,5	9,5	1	6				4	4	4	2	4	3	3	3	4	2	1	4	1	3	1	2	2	1	3	3	3	4	2,5	2,5	0
2	1	2	3,666666	4	47,190738628105	57,8333110243816	2,57894736842105	2,68421052631579	14,1340978824003	16,1205629069523	-1,44192785222103	-,374408312392657	1	8,96919917864476	9,96577686516085	8	9	9	10	2	6				4	4	2	3	4	3	2	4	3	2	2	2	3	4	1	2	1	1	4	4	3	4	0	2	2
2	2	9999	3,333333	3,333333	53,2868289122541		2,15789473684211	2,68421052631579	14,239537499822	9999	-1,13201721800263	9999	2	8,68993839835729	9,68925393566051	8	9	8,5	9,5	0	5				4	4	3	2	3	3	3	3	3	2	2	3	2	3	2	2	2	1	4	4	3	3	0	1,5	0
1	2	3	4	3,666666	57,2211603732941	45,9089651033279	2,52631578947368	2,66666666666667	18,0448921707663	19,9068734247512	,650106337738161	1,0230526150339	2	9,05954825462012	10,0561259411362	9	10	9	10		4	2			4	3	1	4	3	2	4	4	2	4	2	2	9999	1	1	4	2	4	1	4	4	4	2,5	2,5	3
1	2	2	3,333333	3,666666	49,6454992554575	53,8001308894477	2,26315789473684	2,66666666666667	15,1648465400342	15,2874228395062	-,683686307501636	-,79306924484279	2	8,94182067077344	9,94934976043806	8	9	9	10		4	2			1		9999	9999	9999	9999	9999	3	9999	9999	4	9999	9999	9999	9999	9999	9999	9999	9999	3	3	4	0	0	0
2	2	2	4	4	65,2998719935005	63,3461040975959	2,89473684210526	2,66666666666667	14,7769080531121	15,5029585798817	-,842939955545832	-,586974614688143	1	8,5886379192334	9,60438056125941	8	9	8,5	9,5	0	5				4	3	4	2	4	3	2	9999	3	2	1	3	2	4	4	2	3	1	1	4	4	4	2,5	2	2,5
2	3		3		44,7455225541658		2,68421052631579	2,66666666666667	19,9688144459534		1,04040338870638		2	10,072553045859		10		10			2				3	4	4	2	4	2	2	3	2	3	3	9999	2	2	2	3	1	2	4	3	3	3	0	3	2,5
1	2	9999	3,666666	3,333333	46,2627052190226		2,78947368421053	2,63157894736842	15,7333488724433	9999	-,370041861335739	9999	2	8,95824777549624	10,0013689253936	8	10	9	10		4				4	3	4	3	4	2	2	4	2	2	2	4	1	4	1	2	1	4	1	4	3	4	1,5	1,5	0
1	2	3	3	3	43,3886591941418	51,7993868341494	2,57894736842105	2,63157894736842	17,0454545454545	20,246150567425	,48691142619129	1,35156140373691	2	8,16153319644079	9,20465434633812	8	9	8	9		2				4	3	4	1	4	2	3	4	2	4	3	3	1	1	1	4	1	1	4	4	1	4	2,5	2,5	1
1	2	2	4	4	62,7483175965788	68,3437456787087	1,84210526315789	2,63157894736842	17,0281041353967	17,1224732461356	,39179447517862	,209766911961776	1	8,68446269678303	9,71937029431896	8	9	8,5	9,5		6				4	3	3	3	3	2	2	3	2	1	3	4	2	4	3	3	2	1	2	4	4	4	2,5	1,5	1
1	4	4	3,666666	3,333333	56,0677102320347	57,3046727294771	2,63157894736842	2,63157894736842	25,1438206705019	26,0799063105266	2,3710201657593	2,26471481806768	2	8,99931553730322	10,0342231348392	8	10	9	10		4				1	3	2	1	4	3	3	4	3	3	2	3	2	4	3	2	2	2	3	3	4	4	2,5	2,5	2,5
1	2	2	4	3,666666	53,6890866617815	44,9221448639053	2,66666666666667	2,63157894736842	15,7706857051521	16,3888752314929	-,137742927906384	-,0428393730369164	2	8,15605749486653	9,19096509240246	8	9	8	9		4				4	4	2	4	3	2	2	4	3	2	3	3	3	2	1	3	1	1	3	4	4	4	0	2	0
1	2	2	3,666666	3,333333	54,801274006172	55,0435554110302	2,52631578947368	2,63157894736842	14,8180296360593	14,5853355192493	-,815426929314697	-1,15396903691292	1	8,66803559206023	9,67556468172485	8	9	8,5	9,5		4				4	3	1	4	3	3	3	3	2	2	4	3	2	2	4	2	3	1	1	4	3	4	1,5	2	2,5
1	2	2	3	3	49,4550562046221	51,1137398737826	2,42105263157895	2,63157894736842	17,1707624448645	17,0235339506173	,357417549754609	,0601425628305562	1	9,04312114989733	10,0506502395619	9	10	9	10		4				4	3	2	4	3	2	3	3	3	3	2	3	2	2	3	3	3	1	1	3	3	3	2,5	2,5	3
1	2	2	4	3,666666	49,1574211263377	57,5187135948176	2,78947368421053	2,63157894736842	16,9350188321697	17,5064471335053	,484199063134303	,503165621582292	1	8,19164955509925	9,19917864476386	8	9	8	9		6				4	3	2	3	3	2	2	3	2	2	3	3	3	4	2	2	4	1	2	4	4	4	0	3	2,5
1	4	4	3,333333	3	44,4411106100045	44,3659495682765	2,78947368421053	2,63157894736842	25,9183673469388	25,4934601664685	2,59311854586884	2,22464118549509	1	8,74469541409993	9,75222450376454	8	9	8,5	10		2				4	2	3	3	3	3	3	3	3	3	2	3	3	3	2	3	2	1	1	3	3	4	1,5	1,5	0
1	2	2	4	3,666666	51,1043241807855	61,4710028866769	2,26315789473684	2,63157894736842	16,7175612028363	16,6944114149822	,249585863378763	,0204403715393436	1	8,7419575633128	9,74948665297741	8	9	8,5	9,5		2				4	4	1	4	4	3	1	4	3	3	2	3	4	4	1	1	1	2	1	4	4	4	0	0	0
1	3	3	4	3,333333	59,8521686764298	47,5803279741308	2,84210526315789	2,63157894736842	20,0462809917355	20,3710026723096	1,37037491731014	1,31676393936089	2	8,37782340862423	9,38535249828884	8	9	8,5	9,5		4				4	3	1	4	3	3	3	3	3	2	2	3	1	2	2	3	2	4	2	4	4	4	0	0	2,5
1	2	2	3,333333	3	51,8181315124891	52,1250231542093	2,47368421052632	2,63157894736842	15,0907943218684	15,5168685121107	-,843513475332024	-,794179877661624	2	9,26488706365503	10,2614647501711	9	10	9,5	10,5		4				4	3	3	2	4	3	3	2	2	2	3	2	2	3	2	4	1	1	4	3	3	4	3	2	2,5
1	2	2	4	2,666666	49,5505740974089	48,5844481933026	2,78947368421053	2,63157894736842	17,7953007618946	18,8560956790123	,465517339602321	,614187701925892	2	9,61259411362081	10,6064339493498	9	10	9,5	10,5		6	2			4	3	1	3	3	3	3	2	3	3	2	4	2	4	2	3	1	1	3	4	4	4	2,5	0	1,5
1	2	2	4	4	57,1142098662694	66,8121436070778	2,36842105263158	2,63157894736842	16,5145804403888	17,2888888888889	,152430450185524	,279786714969491	1	8,44079397672827	9,43463381245722	8	9	8,5	9,5		4	2			4	1	1	1	4	3	2	3	3	3	2	4	4	4	3	3	3	1	1	4	4	4	3	2	0
1	2	2	3	4	50,0292001953698	57,0284925249282	2,15789473684211	2,63157894736842	14,5404663923182	15,5789037834481	-1,1374271710673	-,669877314133717	1	9,20465434633812	10,2039698836413	9	10	9	10		4	1			1	4	2	1	4	2	3	4	4	4	2	4	1	2	3	4	3	1	1	4	1	4	2,5	1,5	2,5
1	2	2	3,666666	3,333333	55,2766321428855	70,2299356437215	2,47368421052632	2,63157894736842	15,227893299727	15,1248513674197	-,674511994806233	-,940933578094137	1	8,90349075975359	9,90280629705681	8	9	9	10		4	2			4	3	3	3	3	3	2	3	3	2	2	3	3	4	2	2	3	1	1	4	3	4	2,5	2,5	2,5
1	2	2	3,333333	3	58,7041785728694	67,5263252775613	2,84210526315789	2,63157894736842	16,241426611797	16,734693877551	-,00406120464282696	,0159385376351713	2	8,45448323066393	9,45379876796714	8	9	8,5	9,5		4	2			4	3	3	3	3	2	2	2	3	3	3	3	2	3	2	3	2	1	3	3	3	4	1,5	2	1,5
1	2	2	3,666666	3,666666	46,1215661531403	45,8748761338976	2,89473684210526	2,63157894736842	16,5803189663244	18,5232827373296	-,0323856933048918	,557199751491962	1	9,2539356605065	10,2614647501711	9	10	9,5	10,5		4	1			4	3	4	2	3	4	3	4	3	3	1	4	1	4	1	3	1	1	1	4	3	4	2	1	3
2	4	4	2	3	48,2046416954558			2,63157894736842	23,1043898340685	24,534701537508	2,10335890024101	2,08084276560491	1	8,83504449007529	9,79055441478439	8	9	9	10	0	5				4	3	4	1	2	2	1	2	3	2	4	4	4	4	4	1	3	1	1	1	1	4	3	2	1
2	4	4	2	3	48,0285026452439		2,35294117647059	2,63157894736842	23,6186727194806	23,7343769726045	2,24448972785843	2,00000007151249	1	8,48186173853525	9,43737166324435	8	9	8,5	9,5		1				4	4	3	3	3	4	1	3	3	1	2	3	2	3	2	2	4	1	2	2	2	2	2	0	2,5
2	2	2	4	3,666666	51,8357243518459	63,0174414200742	2,27777777777778	2,63157894736842	17,0878303273692	17,2448979591837	,320138779165924	,261464544356352	1	8,76933607118412	9,70020533880903	8	9	9	9,5		5				4	4	4	1	3	1	2	3	3	3	3	4	2	4	1	3	3	1	1	4	4	4	2,5	0	2
2	2	2	3,666666	4	48,4518756405982	45,8214825439523	2,57894736842105	2,63157894736842	16,1845730027548	16,7340988873684	-,121986416691536	-,071941340123693	1	8,94729637234771	9,87816563997262	8	9	9	10	0	5				4	3	4	2	3	3	1	2	3	2	3	4	2	4	2	2	3	1	2	4	3	4	0	1	1,5
2	2	2	3,666666	3,333333	48,0503531387388	54,3763184249171	2,73684210526316	2,63157894736842	18,6149691358025	19,8528390948216	,768987225043857	,923747114328194	2	9,63997262149213	10,6365503080082	9	10	9,5	10,5		2				4	4	4	1	3	3	3	3	2	2	2	4	3	2	2	3	1	1	3	4	3	4	2	2,5	2,5
2	3	3	3,666666	3	57,1742883621302	60,0372006493863	2,52631578947368	2,63157894736842	22,2038196780705	24,1608796296296	1,77378306392605	1,91055536899832	2	9,61806981519507	10,6146475017112	9	10	9,5	10,5		5				4	4	3	3	3	4	1	2	1	1	2	4	4	4	2	1	2	1	4	4	3	4	2,5	2,5	2,5
2	2	2	2,666666	1,666666	52,3361494538314	51,1299750702653	2,36842105263158	2,63157894736842	18,0023804800635	19,0489969135802	,634356179919763	,7680688103413	2	8,85147159479808	9,84804928131417	8	9	9	10	2	6				4	2	2	4	4	3	3	4	3	2	4	4	2	2	1	3	1	1	1	3	2	3	1,5	2,5	1,5
2	2	9999	3,333333	4	50,240263979305		3,15789473684211	2,63157894736842	14,408238925063	9999	-1,02100929953549	9999	2	8,65708418891171	9,65639972621492	8	9	8,5	9,5		5				4	2	3	2	3	3	3	3	2	3	2	3	3	3	2	3	1	2	3	3	3	4	2	0	1
2	2	9999	1,666666	2,666666	60,4348681520333		2,1875	2,63157894736842	15,9493944636678	9999	-,344192805285952	9999	1	9,52498288843258	10,5242984257358	9	10	9,5	10,5	0	5				4	3	3	2	3	3	2	4	4	3	3	2	2	4	2	3	1	1	1	2	1	2	2	2,5	1,5
2	2	9999	3,333333	4	55,7106015189569		2,36842105263158	2,63157894736842	17,4137331457155	9999	,463715887852539	9999	1	8,81314168377823	9,88090349075975	8	9	9	10		5				4	4	3	3	2	3	1	1	3	3	1	3	4	4	1	3	4	1	2	3	3	4	1	2,5	0
2	2	9999	4	4	49,1213227211198		2,52631578947368	2,63157894736842	18,0253233570165	9999	,713295357495333	9999	1	9,03764544832307	10,1054072553046	9	10	9	10		5				4	3	2	4	3	2	2	2	2	1	3	3	4	4	2	2	2	1	4	4	4	4	3	0	2
1	2	2	3,666666	3,666666	53,0393728142359	52,0448540828626	2,31578947368421	2,625	15,227893299727	16,2519290123457	-,552838275589407	-,190372576552352	1	8,57494866529774	9,57426420260096	8	9	8,5	9,5		4	2			1		9999	9999	4	3	3	4	3	3	3	3	3	4	2	2	2	1	1	4	3	4	0	2	2,5
1	2	2	3,666666	4	56,1400788858583	50,5339058278143	2,23529411764706	2,61111111111111	16,3567493112948	16,7451596023025	,0501024149184928	,0207300803135606	2	8,48459958932238	9,51950718685832	8	9	8,5	9,5		4				4	3	1	4	3	9999	2	2	2	1	4	1	1	4	4	2	1	4	4	4	3	4	1,5	2	1,5
1	3	3	3,333333	3	46,6455940860237	62,9160056137084	2,5	2,61111111111111	18,7067474048443	19,579475308642	,969037115682459	1,08528481082964	2	8,63518138261465	9,64271047227926	8	9	8,5	9,5		4				4	3	1	4	4	4	2	3	3	9999	3	4	2	1	1	3	1	1	3	4	3	3	1,5	0	1,5
1	1	1	3,333333	2,333333	48,4129127770101	44,9279587840773	2,57894736842105	2,61111111111111	13,8342342833022	14,787988531764	-1,69979228297083	-1,30049907231226	1	9,4839151266256	10,4832306639288	9	10	9,5	10,5		4	2			4	3	3	3	3	3	3	4	3	3	1	3	2	2	9999	1	2	3	1	3	3	4	2,5	2,5	3
1	2	9999	2	3	39,2803868869553		2,57894736842105	2,61111111111111	15,5622080629943	9999	-,55360771001418	9999	1	9,39630390143737	10,403832991102	9	10	9,5	10,5		2	2			4		3	2	4	4	1	4	4	1	4	4	3	2	1	1	3	1	1	2	2	2	9999	2,5	2,5
2	2	2	4	4	55,9358409007462	51,7620901074977	2,73684210526316	2,61111111111111	17,9853804550301	17,4301200977787	,697735539181275	,235296446198891	1	9,09514031485284	10,0506502395619	9	10	9	10		5				4	4	4	1	3	3	3	3	3	2	1	2	9999	4	2	3	2	2	1	4	4	4	1,5	2	2,5
2	2	9999	4	4	62,4167229472851		2,47368421052632	2,61111111111111	16,5343095189673	9999	,0574389703805081	9999	1	8,88980150581793	9,95756331279945	8	9	9	10		2				4	3	2	3	3	3	3	3	3	2	1	3	3	3	2	2	9999	1	3	4	4	4	1	3	2,5
1	2	2	3,666666	3,666666	51,5471095686788	68,6686958148364	2,78947368421053	2,57894736842105	18,1084631262901	16,6666666666667	,745367209414951	-,103649700284251	1	9,22929500342231	10,2067077344285	9	10	9	10		4	1			4	4	2	4	4	3	3	2	2	3	4	2	1	4	1	3	1	1	1	3	4	4	1,5	2	1
1	4	3	3,666666	2	49,0039014748804	50,1160725910138	2,42105263157895	2,57894736842105	24,5617773989024	21,1652794292509	2,35768224706399	1,42196718996873	1	8,79397672826831	9,77138945927447	8	9	9	10		6	1			4	3	4	1	3	2	2	2	3	3	3	3	2	3	3	3	3	1	1	4	4	3	2,5	1,5	1,5
1	2	2	4	3,666666	51,9635870345417	54,6341360119874	2,84210526315789	2,57894736842105	16,7901234567901	16,6658040474096	,181937743287227	-,104057679370742	1	9,12251882272416	10,1108829568789	9	10	9	10		4	2			4	4	4	1	4	2	2	4	2	3	1	4	2	4	2	2	2	1	1	4	4	4	2,5	1,5	0
1	2	2	3,333333	3,666666	43,474765730327	48,095869528285	2,89473684210526	2,57894736842105	17,9551387926901	18,3991271573101	,709083021946877	,692399056373887	2	8,70362765229295	9,73853524982888	8	9	8,5	9,5		4				4	4	1	4	4	3	2	3	3	2	4	3	2	2	1	2	1	1	3	3	3	4	1,5	0	2,5
1	3	3	3,333333	2,666666	43,0469590982694	44,2893903947858	2,68421052631579	2,57894736842105	21,323948035816	22,5839086507493	1,89913362661517	1,85689136363817	2	8,24640657084189	9,28131416837782	8	9	8	9,5		2				4	3	1	4	4	2	2	2	3	2	1	3	2	2	2	3	1	4	4	4	2	4	0	0	0
1	1	2	4	4	46,3192915225119	51,0201225696012	1,94736842105263	2,57894736842105	13,568	15,4559135043948	-1,61001157736949	-,632468877444526	2	8,47364818617385	9,48939082819986	8	9	8,5	9,5		6				4	2	1	4	4	1	1	4	1	1	1	3	4	4	4	1	4	1	4	4	4	4	0	0	1,5
1	4	4	3,333333	3,666666	47,3983060839205	52,1266732371837	2,52631578947368	2,57894736842105	26,0898919753086	26,1947462675729	2,30663808416662	2,07723878972052	1	9,79603011635866	10,8117727583847	9	10	10	11		1				4	2	3	3	4	2	1	4	4	2	3	1	3	4	2	2	3	1	1	4	2	4	0	2	1,5
1	2	2	4	4	49,0608159853684	65,0748752785976	2	2,57894736842105	18,0448921707663	18,4544405997693	,741615968146398	,712243107171571	2	8,71184120465435	9,71937029431896	8	9	8,5	9,5		2	2			4	3	1	4	4	1	4	2	1	3	1	2	4	4	1	4	1	1	4	4	4	4	0	0	0
1	2	2	4	3,333333	52,6813457571779	40,0674288208453	2,47368421052632	2,57894736842105	18,5914565418371	19,204960895923	,923610925534834	,880516426729442	1	9,15537303216975	10,1629021218344	9	10	9	10		6	1			4	3	1	3	3	3	3	2	4	1	2	3	3	4	2	4	2	1	1	9999	9999	4	1,5	0	0
1	2	2	4	4	58,1749247579364	44,6062399717224	2,31578947368421	2,57894736842105	16,7352537722908	17,7302719063842	,257893281400384	,45650396006292	1	8,50376454483231	9,49760438056126	8	9	8,5	9,5		4	2			4	1	2	1	4	4	2	3	4	2	3	3	2	3	3	3	3	1	1	4	4	4	2	2	2
1	3	3	3,666666	9999	51,6387567787191	51,4886550410273	2,10526315789474	2,57894736842105	20,2205882352941	22,2959183673469	1,41754136225773	1,79425149266307	2	8,50376454483231	9,49760438056126	8	9	8,5	9,5		4	2			4	1	2	1	4	4	2	3	4	2	3	3	2	3	3	3	3	1	1	4	3	4	0	0	1,5
1	3		4		58,8513976810404		1,77777777777778	2,57894736842105	20,5026037798051		1,25524431281933		1	10,0424366872005		10		10			2				2	4	3	1	4	2	1	4	4	4	2	3	2	4	1	4	2	1	1	4	4	4	1,5	2,5	0
1	2		4		60,8285026212916		2,73684210526316	2,57894736842105	15,19890260631		-1,03218236703719		1	10,3791923340178		10		10,5			4				4	3	1	3	4	1	4	4	1	4	4	1	2	4	1	4	2	1	1	4	4	4	1,5	3	2,5
1	2	2	3	2,666666	41,4397620873144	55,970009057285	2,63157894736842	2,57894736842105	15,5038759689922	16,0948986411227	-,493074123760623	-,380032374103409	2	9,12799452429843	10,1218343600274	9	10	9	10		4	2			4	3	2	3	3	2	3	3	2	3	3	3	2	2	3	3	2	1	2	3	3	3	1	2,5	0
1	2	2	3	3,666666	59,2534894694265	58,4298517635551	2,44444444444444	2,57894736842105	16,617969320672	16,8574401664932	-,0380218290347294	-,145840596060468	2	9,53045859000684	10,5242984257358	9	10	9,5	10,5		4	2			4	3	2	3	4	2	2	4	3	3	4	2	1	1	1	2	3	1	4	3	2	4	2	0	2,5
1	1	1	3,5	3,666666	58,3230963754552	53,4441564988847	2,73684210526316	2,57894736842105	13,7741046831956	14,760147601476	-1,72487764433654	-1,22531854057513	2	9,71115674195756	10,7104722792608	9	10	9,5	10,5		4	2			4	3	4	2	3	2	2	3	2	3	2	4	2	3	2	3	1	2	2	4	3	9999	0	2,5	3
1	1	1	3,333333	3,333333	53,1262366833416	49,6116109652245	2,88888888888889	2,57894736842105	12,8491071553816	13,1800042007982	-2,48419158146033	-2,32721758913498	2	9,26488706365503	10,2724161533196	9	10	9,5	10,5		4	2			4	4	1	4	4	2	3	4	2	2	2	3	1	4	1	2	1	1	4	3	3	4	2,5	2	3
1	3	3	3	3	43,5741093394077	41,3914464368436	2,63157894736842	2,57894736842105	22,3763183963638	23,6933590595755	1,81194519684195	1,82463435487179	2	9,42368240930869	10,4312114989733	9	10	9,5	10,5		4	1			4	4	2	4	3	3	3	3	3	3	2	3	1	3	1	3	2	1	1	3	3	3	2	1	1
1	3	3	3,333333	3,666666	53,3891997476042	59,6270363477352	2,47368421052632	2,57894736842105	19,6552728562202	20,6811541271001	1,10847956518376	1,15324761682932	2	9,26488706365503	10,2724161533196	9	10	9,5	10,5		4	2			4	3	4	2	4	3	2	4	2	2	3	1	3	4	1	2	3	1	1	3	3	4	0	0	3
2	2	2	4	3	63,2146477912163	42,4768961224526	2,42105263157895	2,57894736842105	14,9203980889192	15,9763313609467	-,747885213204406	-,330159648128379	1	8,48733744010951	9,50308008213552	8	9	8,5	9,5		5				4	3	4	3	3	3	3	3	2	3	2	2	2	2	3	3	2	1	1	4	4	4	2	3	3
2	3	3	3,333333	3,333333	58,8286984525858	47,6369352810558	2,15789473684211	2,57894736842105	18,9676041295835	20,6962165543667	1,13272317647165	1,37763166432592	1	8,44900752908966	9,40451745379877	8	9	8,5	9,5		5				4	3	3	1	3	2	1	3	2	1	3	4	4	4	4	2	3	1	1	4	3	3	1,5	3	3
2	2	3	4	4	44,1291169332234	49,2537815000772	2,36842105263158	2,57894736842105	16,8047337278106	20,1371742112483	,378484668310531	1,32144228712615	2	8,19164955509925	9,12251882272416	8	9	8	9		5				4	2	3	2	3	3	3	3	3	2	1	2	3	3	3	2	2	2	3	4	4	4	0	3	1
2	2	9999	4	4	54,232990013921		2,47368421052632	2,57894736842105	15,0235798663044	9999	-,883788569997079	9999	2	9,42915811088296	10,4284736481862	9	10	9,5	10,5	0	5				4	2	3	2	4	3	2	4	3	2	2	3	2	4	1	2	1	4	1	4	4	4	3	2	0
2	3	9999	4	3,666666	56,8532953584449		2,68421052631579	2,57894736842105	21,460262345679	9999	1,66073940043384	9999	2	9,17453798767967	10,2422997946612	9	10	9	10		5				4	4	1	4	3	2	2	2	2	2	3	3	2	2	2	3	2	2	4	4	4	4	2,5	2,5	2
1	3	3	4	4	55,886629708049	55,5201108924052	2,78947368421053	2,5625	21,2502391349089	22,3469387755102	1,51024676557742	1,62249562971664	1	9,55783709787817	10,5571526351814	9	10	9,5	10,5		4	2					4	9999	3	3	2	4	3	2	3	4	3	4	1	2	1	1	1	4	4	4	2,5	1,5	2,5
2	3	9999	3	4	59,512296987812		2,21052631578947	2,55555555555556	19,3638194397474	9999	1,17495631396068	9999	2	8,74743326488706	9,81519507186858	8	9	8,5	10		5				4	3	4	1	3	3	9999	3	3	3	3	3	2	2	1	2	1	1	4	3	3	3	1	1,5	1,5
1	2	2	3,666666	4	46,9568495418057	49,4730683406435	2,42105263157895	2,52941176470588	15,1462804549412	15,5124653739612	-,8106077228092	-,796538873837951	2	9,53867214236824	10,5352498288843	9	10	9,5	10,5		4				4	3	1	4	4	3	9999	4	2	1	4	2	9999	1	1	3	1	1	4	4	3	4	1	1	0
1	3	2	3,666666	3,666666	54,1563975678755	57,1341565083062	2,26315789473684	2,52631578947368	18,8489175485517	18,2469079632667	1,09362151541129	,648052875797984	1	8,28473648186174	9,2621492128679	8	9	8,5	9,5		2	2			4	1	2	1	4	3	4	3	2	3	3	3	3	3	3	3	1	1	1	4	3	4	1,5	1,5	2
1	3	3	4	4	40,5109386195837	57,0284925249282	2,42105263157895	2,52631578947368	21,3771943061214	23,0169812170623	1,53926371404366	1,75978624293671	1	9,53045859000684	10,5188227241615	9	10	9,5	10,5		4	2			4	4	2	4	4	3	2	2	1	2	2	3	2	4	2	3	2	1	1	4	4	4	2,5	0	0
1	2	2	4	4	61,1601121208583	67,1214086871262	2,36842105263158	2,52631578947368	15,6329737150414	16,9443999359077	-,423284970675397	,00185465597044118	2	8,76386036960986	9,80698151950719	8	9	9	10		4				4	1	2	2	4	4	4	3	3	3	4	2	1	2	2	3	2	1	1	4	4	4	1	3	1,5
1	3	3	4	3	58,213014596114	53,6040396957521	2,68421052631579	2,52631578947368	21,640903686088	22,4112977500987	1,70294340337147	1,63045899304268	2	8,94455852156057	9,98767967145791	8	9	9	10		2				4	3	2	4	4	3	2	4	2	3	1	3	2	1	1	3	1	4	1	4	4	4	1,5	0	1,5
1	2	2	3,333333	3,333333	51,4888346386989	54,3681175631695	2,31578947368421	2,52631578947368	15,3235983414458	17,8213410559145	-,473554221869311	,475705690472943	2	8,29295003422314	9,33607118412047	8	9	8,5	9,5		4				4	2	2	3	4	3	2	2	3	1	2	3	2	1	1	3	2	4	4	3	4	3	2	1,5	2
1	2	2	4	3	56,0670357913443	55,837714717151	2,47368421052632	2,52631578947368	15,668044077135	17,0132325141777	-,292680384565145	,162738979656721	1	8,30390143737166	9,3388090349076	8	9	8,5	9,5		4				4	4	1	4	3	3	2	3	2	1	4	2	2	4	4	2	1	1	1	4	4	4	0	2,5	1,5
1	2	2	3,666666	4	60,3529905454905	59,5840284195543	1,5	2,52631578947368	15,00403000806	15,2595232791268	-,628072294908721	-,654642070261294	1	8,17522245037645	9,21013004791239	8	9	8	9		4				1	3	2	1	3	4	3	3	3	3	2	3	3	4	3	3	2	1	1	4	3	4	2,5	3	2,5
1	2	2	3,666666	3,666666	53,4635603713862	58,3401934237107	2,57894736842105	2,52631578947368	14,7582980619292	14,716565370934	-,737672801608108	-1,07371832560739	2	8,23271731690623	9,26762491444216	8	9	8	9,5		4				4	4	2	4	3	2	2	3	2	3	2	3	2	1	3	3	1	1	3	4	3	4	1,5	0	2
1	3	2	3,333333	3,333333	59,6921110341735	44,8854596372367	2,73684210526316	2,52631578947368	19,2059095106186	19,0376186997809	1,04589649169286	,764492361950352	2	8,94455852156057	9,93839835728953	8	9	9	10		4	2			4	4	1	4	3	3	2	3	2	1	2	3	1	3	2	2	1	4	3	4	3	3	1,5	2,5	2,5
1	3	3	2,666666	3	51,7781640883832	52,879570763565	2,84210526315789	2,52631578947368	21,5384615384615	21,9478737997256	1,74233911683948	1,71575208397921	2	8,4517453798768	9,44558521560575	8	9	8,5	9,5		2	2			4	2	1	2	4	2	4	2	3	4	3	2	1	4	1	3	2	1	3	3	2	3	2,5	0	0
1	3	3	4	4	50,4120519793886	53,2333583970441	2,73684210526316	2,52631578947368	19,9286563614744	20,1745537476426	1,35390472058519	1,16692356924202	1	9,04312114989733	10,0369609856263	9	10	9	10		4	2			4	3	1	4	3	3	2	2	2	1	4	3	3	4	1	2	2	1	3	4	4	4	2,5	0	0
1	3	3	3	3,333333	44,1231547561738	45,8370891358934	2,78947368421053	2,52631578947368	21,9491703423651	20,7345102449998	1,92279612458414	1,38712386924093	1	8,28199863107461	9,27583846680356	8	9	8,5	9,5		2				4	2	3	4	3	2	2	3	2	2	3	3	2	4	1	1	2	1	4	3	2	4	0	1,5	0
1	3	4	3	2,666666	37,1574856935807	42,1311246723502	2,26315789473684	2,52631578947368	23,9224252757206	25,854108956602	1,98037093740307	2,03133965535286	1	9,77138945927447	10,7679671457906	9	10	10	11		4				4	3	2	4	4	3	1	4	3	1	3	3	2	2	2	2	3	1	1	3	3	3	1	0	0
1	2	2	3	4	55,4943457263666	47,0117975320846	2,52631578947368	2,52631578947368	16,7143600416233	16,9460969893636	,248080065660566	,133407733614768	1	8,72279260780287	9,72210814510609	8	9	8,5	9,5		4	2			4	3	4	2	3	2	2	3	2	2	3	3	2	2	2	2	2	4	1	3	3	3	2,5	3	9999
1	2	2	3,666666	3,5	56,4047514184184	56,4970623144135	2,36842105263158	2,52631578947368	17,0496042911364	18,9707050256709	,302780355544237	,805042372463299	1	9,10061601642711	10,0999315537303	9	10	9	10		4	2			4	3	4	2	3	2	3	3	2	3	2	4	2	4	1	3	1	1	1	4	3	4	0	3	2,5
1	2	2	3,333333	4	53,0568407566458	41,6669254755556	2,68421052631579	2,52631578947368	14,4920035194866	16,1844236688312	-1,09643131922487	-,337407255454402	2	8,86242299794661	9,86173853524983	8	9	9	10		4	2			4	2	3	1	3	2	3	3	2	3	2	3	2	4	2	3	1	1	4	3	3	4	1,5	0	2,5
1	1	1	3,333333	4	47,8565753459661	48,5844481933026	2,8125	2,52631578947368	13,9229226999332	14,5968277965306	-1,614584053294	-1,32565389545359	2	9,69472963723477	10,694045174538	9	10	9,5	10,5		6	2			4	3	4	2	3	3	3	3	3	3	2	4	2	1	1	3	2	1	1	3	3	4	3	2,5	2,5
1	2	2	3,666666	3,666666	52,6707293856296	61,1251367811296	2,84210526315789	2,52631578947368	14,9029505438375	15,6493651147249	-,885695788663931	-,629798206208478	1	9,05133470225873	10,0588637919233	9	10	9	10		4	2			4	3	2	3	3	3	2	3	3	2	2	3	2	4	3	2	2	1	1	3	4	4	0	0	0
2	2	2	3,666666	3,666666	56,5462020616106	48,5093201488192	2,68421052631579	2,52631578947368	16,9822485207101	17,431924533343	,371267585060876	,338452520957864	1	8,25735797399042	9,27310061601643	8	9	8,5	9,5	0	5				4	3	3	2	3	3	2	4	3	2	2	3	1	4	3	2	2	1	1	4	3	4	3	3	2,5
2	2		3		48,0265324618096		2,21052631578947	2,52631578947368	15,1648465400342		-,988135164330045		2	10,7268993839836		10		10,5			6				4	4	2	4	3	3	2	3	3	2	2	3	3	3	2	2	1	1	1	3	3	3	2	1,5	1,5
2	2	2	4	3	53,1274593822073	58,4792733566753	2,29411764705882	2,52631578947368	15,8720317440635	16,5253681437469	-,0832023077226174	,0211013615141492	2	8,09034907597536	9,04585900068446	8	9	8	9		2				4	3	4	2	4	2	2	3	2	2	4	4	2	4	1	2	1	1	1	4	4	4	1,5	0	2
2	2	3	2,333333	4	46,60097132567	74,4772442246305	2,31578947368421	2,52631578947368	18,7958738345566	20,8742014989186	,687218976220931	1,11315972576055	2	9,90554414784394	10,90212183436	9	10	10	11		6				4	2	3	2	3	3	2	3	3	2	3	2	4	3	2	2	3	1	1	2	2	3	1,5	1,5	0
2	3	3	4	4	44,9080001813687	51,3145300198105	2,11111111111111	2,52631578947368	21,4795918367347	21,6344909683764	2,04450166287534	1,79559894887924	1	8,16427104722793	9,16084873374401	8	9	8	9		6				4	3	3	3	4	3	2	4	2	2	4	2	2	4	1	2	1	1	1	4	4	4	2	0	2,5
2	2	9999	2,666666	4	56,562188076468		2,26315789473684	2,52631578947368	17,265340121888	9999	,444192001646657	9999	2	8,62149212867899	9,6208076659822	8	9	8,5	9,5		5				4	4	4	1	4	3	2	3	3	2	2	4	2	4	1	2	1	1	1	2	3	3	0	1	2
2	2	9999	3,333333	3	53,9857945887059		2,31578947368421	2,52631578947368	15,6881182176903	9999	-,396640235856557	9999	1	9,08692676249144	10,0862422997947	9	10	9	10	0	5				4	3	4	3	4	3	1	3	3	1	3	4	3	3	1	1	1	1	2	4	2	4	2,5	3	0
2	2	9999	3,333333	4	54,90475701106		2,42857142857143	2,52631578947368	15,7505478451424	9999	-,549678257563623	9999	2	9,78507871321013	10,7843942505133	9	10	10	11		5				4	3	4	3	3	3	2	3	2	2	2	2	2	2	1	3	1	4	2	3	4	3	3	3	1
2	2		3,666666		55,0598542817587		2,26315789473684	2,52631578947368	18,7917361103343		,592799213942662		2	10,2970568104038		10		10,5		0	5				4	4	2	4	4	2	2	3	2	1	2	2	3	3	1	4	1	1	3	3	4	4	1	1,5	2
2	3	9999	2,333333	3,333333	56,158061633046		2,15789473684211	2,52631578947368	20,5164574916731	9999	1,42449323682838	9999	2	9,13347022587269	10,2012320328542	9	10	9	10		5				4	3	4	2	3	3	3	3	3	3	2	3	1	4	1	3	1	1	1	3	1	3	2,5	1	2,5
1	4	3	2,666666	3	25,5352236766298	48,4719214968037	2,17647058823529	2,5	23,1963734567901	23,836985774702	2,03175253982014	1,90610854220674	2	9,05133470225873	10,0451745379877	9	10	9	10		4	2			2	3	1	1	3	3	3	3	3	3	3	3	2	3	2	3	9999	2	2	2	3	3	0	0	0
1	2	2	4	4	50,7648783316317	52,6468736107688	2,15789473684211	2,5	15,1755604046816	15,6220679301933	-,778090671453095	-,776296851614152	1	9,50308008213552	10,5106091718001	9	10	9,5	10,5		4	2			4	4	3	3	3	3	2	4	2	9999	2	3	2	3	2	2	1	1	1	4	4	4	2,5	2,5	2,5
1	3	2	3	3	49,4761106141823	35,3564181142876	1,63157894736842	2,47368421052632	19,8666666666667	19,8275977042665	1,33577771169862	1,06898102235058	1	9,16084873374401	10,1382614647502	9	10	9	10		4				4	2	3	4	3	3	3	3	1	1	4	4	1	3	2	2	2	1	1	4	2	3	3	1	1,5
1	2	2	4	3,666666	56,0665137177203	53,4596033971162	2,42105263157895	2,47368421052632	16,698172652804	17,2171139050479	,100123562065621	,114493032258052	2	8,78576317590691	9,7741273100616	8	9	9	10		4	2			4	2	3	2	4	3	2	2	2	1	2	3	2	4	1	3	2	1	4	4	4	4	0	2,5	1
1	2	2	4	4	56,5596471807469	58,8914188273543	3,06666666666667	2,47368421052632	16,4141414141414	16,9766435986159	-,00297482077076974	,0391760103311292	1	9,21286789869952	10,2012320328542	9	10	9	10		4	2			4	4	3	2	4	4	2	2	2	3	2	3	2	4	1	2	1	1	1	4	4	4	1,5	1,5	1,5
1	3	3	3	3,333333	42,6085918471644	43,130323491313	2,57894736842105	2,47368421052632	20,8490803728899	21,9684167589301	1,77940503642759	1,7771868507553	2	8,10403832991102	9,09240246406571	8	9	8	9		1	1			4	2	2	3	3	2	4	4	1	4	1	3	1	4	2	3	1	1	2	2	9999	4	0	0	1,5
1	2	2	4	3,666666	68,0792689759729	64,7312078184649	2,47368421052632	2,47368421052632	18,4743386804279	17,8552449782123	,965421007213507	,504290531520104	1	8,39698836413415	9,38535249828884	8	9	8,5	9,5		4	2			4	4	4	2	4	1	3	2	2	3	2	3	2	4	1	3	1	1	1	4	4	4	3	2	2,5
1	2	2	3,666666	3,666666	47,8981318917711	50,8390018841033	2,47058823529412	2,47368421052632	17,8485801054931	18,9446538385241	,643685569760803	,796485506095292	1	9,12251882272416	10,1108829568789	9	10	9	10		4	2			4	3	4	1	3	2	2	3	3	3	3	4	2	4	1	2	1	1	1	4	3	4	2,5	2,5	2,5
1	2	2	3	3,666666	49,1275720808971	59,5848129216641	2,05263157894737	2,47368421052632	17,1174948314997	18,1717451523546	,431353524905672	,526630206476302	1	8,72005475701574	9,76317590691307	8	9	8,5	10		6				4	2	2	3	4	2	3	3	2	2	2	3	2	2	3	3	3	1	1	3	3	3	3	2	2,5
1	2	2	3,666666	3,333333	51,8799624195142	47,6594714279434	2,57894736842105	2,47368421052632	14,2661179698217	15,0147507892966	-1,20400757943903	-,876337918917347	1	8,38877481177276	9,43189596167009	8	9	8,5	9,5		4				4	3	3	2	4	1	1	3	2	2	3	4	1	4	2	3	3	1	1	4	3	4	2,5	2,5	2
1	4	4	3	3	43,8079542237814	47,7528688123187	2,10526315789474	2,47368421052632	26,7211366760448	27,5862068965517	2,97039876331827	2,7673230312722	1	8,19164955509925	9,23477070499658	8	9	8	9		1				4	3	3	1	3	2	4	2	2	4	3	4	2	4	1	1	2	1	1	3	3	3	2,5	0	2,5
1	1	2	3,666666	3,666666	62,8171082943026	64,7312078184649	2,11111111111111	2,47368421052632	13,4742442423629	14,8649368639778	-1,8437580012017	-,970604742426274	1	8,34770704996578	9,39082819986311	8	9	8,5	9,5		4				4	3	3	1	3	3	2	3	3	2	2	3	1	3	4	2	3	1	1	4	3	4	1,5	2,5	3
1	2		3		59,8170328014922		2,36842105263158	2,47368421052632	20,0319009194971		,975349011592252		2	10,7049965776865		10		10,5			2				4	3	2	3	3	2	3	2	1	3	2	2	1	3	3	3	2	1	4	3	2	4	3	2,5	2,5
1	2	9999	4	3	62,9267390269286		2,21052631578947	2,47368421052632	15,0897842160857	9999	-,844115362461229	9999	2	9,35523613963039	10,3983572895277	9	10	9,5	10,5		2				3	3	4	2	4	3	1	4	3	1	1	4	1	3	1	2	2	1	4	4	4	4	2,5	1,5	2,5
1	2	2	3,666666	3,666666	63,7261765327109	58,3866252358218	1,84210526315789	2,47368421052632	15,7871972318339	15,8163265306122	-,225835261104487	-,414518410737969	1	8,71457905544148	9,74948665297741	8	9	8,5	9,5		2				1	4	2	1	4	2	3	3	2	3	1	4	3	4	4	3	1	1	1	4	3	4	1	1,5	2,5
1	3	3	2,333333	3	48,5893767362968	51,8225122290973	2,36842105263158	2,47368421052632	18,4615384615385	20,8058169142577	1,05054448989501	1,49986723552373	2	8,21902806297057	9,22655715263518	8	9	8	9		4	1			4	3	1	3	3	2	2	3	2	3	2	3	2	3	1	4	1	1	4	2	2	3	2	0	0
1	2	9999	4	4	41,7184855021277		2,63157894736842	2,47368421052632	17,3021378919584	9999	,415425452786555	9999	1	8,96646132785763	9,97399041752224	8	9	9	10		6				4	2	2	3	4	2	3	3	2	1	3	3	1	4	2	2	3	1	2	4	4	4	0	0	0
1	2	2	4	4	55,6436081105462	54,4887246028818	2,47368421052632	2,47368421052632	18,1419979934009	17,8359096313912	,758184318144069	,398947733257213	1	8,86516084873374	9,87268993839836	8	9	9	10		4				4	3	1	3	4	2	2	2	2	2	2	3	3	4	2	2	4	1	1	4	4	4	0	2,5	3
1	3	2	3,666666	4	56,649589978327	68,4414754143798	2,47368421052632	2,47368421052632	20,0996525109426	19,1676575505351	1,24001376905689	,715227628213196	2	9,40177960301164	10,3956194387406	9	10	9,5	10,5		4	2			4	3	3	3	4	2	2	3	2	3	2	3	1	4	1	2	1	1	3	4	3	4	0	2,5	2,5
1	3	3	4	4	48,8956487778173	46,6112176446432	2,52631578947368	2,47368421052632	21,3199191623264	23,4738022752764	1,52623383682937	1,84715443776684	1	9,45379876796714	10,4531143052704	9	10	9,5	10,5		4	2			4	4	2	4	4	3	1	3	3	1	4	3	1	4	1	1	2	1	1	4	4	4	3	1,5	2,5
1	3	3	4	3,333333	52,1414182829678	47,5803279741308	3,26315789473684	2,47368421052632	19,8731951622356	20,7648870137272	1,24671146149448	1,25191223508777	2	8,94729637234771	9,94661190965092	8	9	9	10		2	1			4	4	1	4	3	3	3	3	3	3	1	3	1	1	1	3	1	1	4	4	4	4	2,5	0	1,5
1	4	4	3,333333	4	52,8846314223688	49,1844277315198	2,47368421052632	2,47368421052632	25,2700617283951	26,8900795293118	2,19251067084118	2,16597350959762	1	9,79055441478439	10,7898699520876	9	10	10	11		4	2			1	3	1	1	3	4	2	3	4	2	2	4	4	4	2	2	2	1	2	3	3	4	2,5	2,5	3
1	2	2	4	3,333333	54,5151462676284	57,8405086098679	2,21052631578947	2,47368421052632	17,8061224489796	19,4530321046373	,626667726101786	,957652093231925	1	9,04312114989733	10,0506502395619	9	10	9	10		4	2			1	4	1	1	4	2	3	4	3	2	2	3	3	4	1	3	4	1	1	4	4	4	2,5	2,5	2
2	3		3,333333		45,6082407429886		2,77777777777778	2,47368421052632	20,0776635992458		1,07056883821091		2	10,1081451060917		10		10			2				4	3	3	1	3	2	2	4	3	2	1	2	2	4	3	2	3	1	2	3	3	4	2	2	1,5
2	2	2	3	2,666666	54,4748025800761	44,1572884311225	2,68421052631579	2,47368421052632	15,0295857988166	15,7084984180158	-,880171178581959	-,693092746163225	2	9,72484599589322	10,6557152635181	9	10	9,5	10,5		5				4	3	3	2	3	2	3	3	2	3	2	3	2	2	3	3	1	1	2	4	2	3	0	2	0
2	2	2	4	4	48,9262704439382	55,4239898551043	2,57894736842105	2,47368421052632	17,7544138067844	17,8571428571429	,605783978028872	,407222165509359	1	9,0321697467488	10,0287474332649	9	10	9	10		5				4	3	3	2	3	2	1	3	2	3	1	2	4	4	1	4	1	1	3	4	4	4	3	2,5	3
2	2	9999	3	2,333333	49,1531946024416		2,42105263157895	2,47368421052632	16,2566884661118	9999	-,211303331919205	9999	2	9,6208076659822	10,6201232032854	9	10	9,5	10,5		5				4	3	3	1	3	2	3	3	2	3	3	3	2	2	3	3	2	1	1	3	3	3	0	3	2
2	2	9999	3,333333	2,5	53,5572206360169		2,52631578947368	2,47368421052632	16,3136982959246	9999	-,1599623630549	9999	1	9,62628336755647	10,6255989048597	9	10	9,5	10,5	0	5				4	3	3	2	3	3	2	3	3	2	2	3	2	4	2	2	2	1	1	3	3	4	0	3	2,5
2	2	9999	3	3,666666	47,876110754616		2,15789473684211	2,47368421052632	18,307265125312	9999	,834339433748786	9999	2	8,68993839835729	9,75770020533881	8	9	8,5	10		5				4	4	1	4	3	2	2	3	3	3	2	2	1	4	1	2	1	1	4	4	1	4	0	2,5	1
2	4	9999	4	3	59,3522679183395		2,21052631578947	2,47368421052632	25,3775821689857	9999	2,48207415487008	9999	1	9,14989733059548	10,217659137577	9	10	9	10		5				4	4	4	2	3	3	1	3	3	1	3	3	2	3	3	1	2	1	1	4	4	4	3	1	2,5
2	2	9999	4	4	52,740779401841		2,47368421052632	2,47368421052632	15,1065499076551	9999	-,717577639292379	9999	2	8,91718001368925	9,98494182067077	8	9	9	10		5				4	3	2	4	4	3	2	3	3	2	1	3	2	2	2	2	1	1	3	4	4	4	1	1	2
2	2	9999	4	4	60,9167670831517		2,42105263157895	2,47368421052632	17,7112265024353	9999	,618491234682349	9999	2	8,51745379876797	9,58521560574949	8	9	8,5	9,5		5				4	3	3	2	3	2	3	3	2	3	4	2	1	2	4	3	1	1	1	4	4	4	2,5	1,5	1,5
2	3		3,333333		44,1055767759894		1,94444444444444	2,47368421052632	19,8979591836735		1,02054441574331		2	9,99041752224504		9		10			2				4	4	4	1	4	4	1	3	2	2	2	2	1	4	2	2	1	1	3	4	2	4	0	1	2
2	2	2	3,333333	3	42,3203370459063	49,9072310254925	2,15789473684211	2,47368421052632	17,2448979591837	18,7871581450654	,336776098439852	,684386352887124	2	8,89801505817933	9,91375770020534	8	9	9	10		5				4	3	3	1	3	2	3	3	2	3	2	2	3	2	2	3	3	1	2	4	3	3	0	0	1
1	2	3	3	3,333333	57,8751018068747	55,1921723468916	2,57894736842105	2,47058823529412	17,88111405075	20,1767781942709	,5888965134514	1,09768169708591	2	8,80492813141684	9,80424366872005	8	9	9	10		4	2			4	3	9999	9999	3	3	3	3	3	3	2	3	2	1	1	3	2	2	1	3	2	4	3	1,5	2,5
1	2	2	4	3	53,6184836891927	48,8618968298536	2,89473684210526	2,45454545454545	17,6503033645891	18,7596628435768	,500137960379089	,675428649810963	2	8,97467488021903	9,98220396988364	8	9	9	10		4	2			4	4	1	4	3	2	2	1	1	1	9999	9999	9999	9999	9999	9999	9999	9999	4	4	4	4	1,5	2,5	2,5
1	2	2	3,666666	3,666666	65,9225776314676	61,3827175881332	2,68421052631579	2,44444444444444	14,7448979591837	15,3356628487452	-,864510454927721	-,683179269257769	1	8,73921971252567	9,74674880219028	8	9	8,5	9,5		4	2			4	3	1	4	3	9999	2	3	3	2	2	3	1	4	2	2	3	1	1	4	3	4	0	2,5	3
2	2	2	4	4	64,5315907158522	61,1306079647137	2	2,44444444444444	15,5954631379962	16,7143592629399	-,334123592555157	,0295710362614928	1	8,35044490075291	9,30595482546201	8	9	8,5	9,5		5				4	4	4	2	3	2	9999	3	2	2	1	3	2	4	2	3	1	1	1	4	4	4	2	2	2
2	2	9999	2	3,666666	46,676859968516		2	2,44444444444444	17,5953668885359	9999	,540441699770058	9999	1	8,80219028062971	9,86995208761122	8	9	9	10		5				4	4	3	2	4	3	2	3	2	1	1	3	2	3	2	2	2	9999	1	2	2	9999	1,5	2	0
1	2		4		47,3432670682275		2,8125	2,4375	15,4219527438901		-,761021831307283		1	10,1382614647502		10		10			2	2					9999	3	4	3	2	3	2	2	2	3	2	4	2	2	3	1	1	4	4	4	1,5	1,5	1,5
1	2	2	4	3,333333	61,4046912236773	54,6341360119874	2,26315789473684	2,42105263157895	17,6393319572152	17,236086136573	,558673356131113	,1531665549207	1	9,16632443531828	10,154688569473	9	10	9	10		4	2			4	3	4	1	4	2	3	3	2	2	2	3	2	4	1	2	2	1	1	4	4	4	2,5	3	2
1	2		3,666666		51,0684823556819		2,78947368421053	2,42105263157895	16,3306028145348		-,267234982386688		1	10,1656399726215		10		10			6	2			4	3	4	2	4	3	2	2	2	2	4	3	2	2	1	3	1	1	1	4	3	4	3	2	2
1	2	2	2,666666	3,666666	48,8211382629256	51,6201414921237	2,15789473684211	2,42105263157895	16,0204081632653	16,665915949732	-,222504752658904	-,117961199434408	2	8,83778234086242	9,88090349075975	8	9	9	10		1				4	3	2	4	2	1	1	3	2	1	1	2	4	4	4	1	2	1	4	2	2	4	2	1,5	0
1	2	2	3,333333	3,666666	67,0956760259283	66,6682874718482	2,52631578947368	2,42105263157895	14,9146371897066	15,4732510288066	-,637975324310825	-,509850424203052	2	7,8466803559206	8,88980150581793	7	8	8	9		4				4	3	3	1	4	3	3	2	3	2	4	4	1	1	1	4	1	1	1	3	3	4	3	3	2,5
1	2	2	3,666666	3,333333	62,2763549097647	59,2406836362023	1,89473684210526	2,42105263157895	17,4947970863684	19,409891232498	,535335805341609	1,03255571924846	2	8,41341546885695	9,45653661875428	8	9	8,5	9,5		2				4	2	2	2	3	4	2	2	3	3	1	3	1	1	1	3	1	4	4	4	4	3	1,5	2	3
1	2	2	4	3,333333	43,7662150448043	48,1921821475879	2,10526315789474	2,42105263157895	15,5102040816327	15,8267388588088	-,501257312151446	-,531133485039676	1	8,88158795345654	9,92470910335387	8	9	9	10		4				4	2	3	3	4	3	2	3	3	1	4	3	1	1	3	3	1	1	1	4	4	4	0	0	0
1	3	3	3,666666	3,666666	53,4924100363209	53,4745109384559	3,26315789473684	2,42105263157895	19,6070163602631	22,1827861579414	1,33173463816737	1,71248264318688	1	8,58316221765914	9,62628336755647	8	9	8,5	9,5		4				4	3	2	4	1	1	2	4	2	2	2	4	2	4	2	2	1	2	2	3	4	4	1,5	2,5	2,5
1	2	2	2,666666	3	42,2287655766799	48,3480778814623	2,73684210526316	2,42105263157895	18,7462804999008	19,1745799853908	,896761048529184	,807189171520154	2	9,07049965776865	10,113620807666	9	10	9	10		4				3	4	4	2	4	3	1	3	2	1	1	3	3	1	2	3	3	2	1	2	2	4	2,5	2	2,5
1	1	9999	3,333333	3,5	49,4077966329547		2,47368421052632	2,42105263157895	14,3026739781785	9999	-1,31259452855261	9999	1	9,21834360027379	10,2614647501711	9	10	9	10,5		1				4	2	1	2	4	3	2	3	2	2	2	3	3	4	1	4	2	1	1	3	4	3	1,5	1	1
1	2	2	4	3,666666	40,9813484775326	40,2834199918078	2	2,42105263157895	15,5019805369456	17,0619648347628	-,494109956933009	,0509664352085022	2	9,04585900068446	10,0807665982204	9	10	9	10		4				4	1	1	1	4	3	2	4	4	4	3	3	1	1	1	3	1	4	1	4	4	4	3	2	2
1	1	1	3,333333	3,333333	47,7515682010637	48,4731775453801	2,66666666666667	2,42105263157895	13,8709176543657	14,1607663473553	-1,65278504374325	-1,60763137529479	2	9,25667351129363	10,2724161533196	9	10	9,5	10,5		2				4	3	1	4	3	1	1	3	1	3	1	3	4	4	1	3	1	1	4	3	3	4	2,5	2	2
1	3		2,666666		46,4623521731571		1,68421052631579	2,42105263157895	20,5839109430792		1,20562854079303		2	10,1300479123888		10		10			2				4	4	1	4	4	1	2	3	1	2	4	1	1	4	1	2	1	2	4	2	2	4	3	2	2,5
1	2		3,666666		56,4143935227326		3,68421052631579	2,42105263157895	17,2853185595568		,14196755888823		2	10,1629021218344		10		10			2				4	4	4	1	4	3	1	4	4	1	2	4	1	4	1	1	1	1	1	4	3	4	2,5	1,5	2,5
1	2	2	4	4	51,0743217101226	57,1341565083062	2,31578947368421	2,42105263157895	18,3431952662722	18,3282871972318	1,08914727911551	,828163024952999	1	8,12320328542094	9,13073237508556	8	9	8	9		2				4	4	1	4	3	3	2	2	2	1	2	3	1	3	1	2	4	1	3	4	4	4	2,5	2,5	0
1	2	1	3,666666	4	57,3724274411725	46,7266869130897	2,68421052631579	2,42105263157895	14,976	13,6686390532544	-,525597067596114	-1,67674665889524	1	7,48528405201917	8,49281314168378	7	8	7,5	8,5		6				4	4	1	4	3	2	1	3	3	2	3	2	3	2	2	2	2	1	2	4	3	4	2,5	3	1
1	2	2	4	4	49,9371149224477	46,2113695356	2,31578947368421	2,42105263157895	15,7706804205515	18,4182516544033	-,439032442837488	,518966399811052	1	9,5523613963039	10,54893908282	9	10	9,5	10,5		4				4	4	1	4	4	3	1	3	2	1	3	4	2	4	1	1	2	1	1	4	4	4	0	2,5	3
1	2	2	4	3,666666	58,000520276635	58,4314221913878	2,94117647058824	2,42105263157895	15,2595232791268	15,7464912709668	-,744391189096082	-,673411504188781	2	9,39356605065024	10,3874058863792	9	10	9,5	10,5		4	2			4	3	2	4	4	2	1	3	2	1	3	3	2	1	3	1	1	2	4	4	4	4	2,5	2,5	2,5
1	2	2	4	4	55,9489966617702	55,1216592620296	2,78947368421053	2,42105263157895	16,8178382464097	17,5980420721403	,257036902204364	,387092842516594	2	8,73921971252567	9,73305954825462	8	9	8,5	9,5		4	2			4	3	4	1	4	2	2	4	1	1	1	3	2	1	1	3	3	3	3	4	4	4	2,5	2	2
1	2	2	3,333333	4	52,4881376209895	38,1918340761311	2,47368421052632	2,42105263157895	17,2394954412461	17,6331856554035	,259205210926932	,212735974520657	1	9,6974674880219	10,6967830253251	9	10	9,5	10,5		4	2			4	2	2	2	3	3	3	3	3	3	2	3	1	4	1	3	2	1	1	3	3	4	2	2,5	2,5
1	4	4	2,666666	3,666666	47,1548300254917	52,155209928961	2,23529411764706	2,42105263157895	28,9851294816823	28,5493827160494	2,89590485018929	2,80774535282463	2	8,42162902121834	9,42094455852156	8	9	8,5	9,5		4	2			4	3	3	3	3	3	1	3	3	1	2	3	3	2	2	2	2	1	2	3	1	4	0	0	1,5
1	4	4	3	4	49,2036210732385	47,7507646396212	3	2,42105263157895	25,8355390635884	27,8031409788167	2,47584914399533	2,49178943606314	2	9,1170431211499	10,1163586584531	9	10	9	10		4	2			4	3	4	1	4	2	2	3	1	3	3	3	2	1	1	3	1	4	1	3	3	3	2,5	2,5	3
1	2	3	2	2,333333	48,7718498009739	49,2268503767658	2,36842105263158	2,42105263157895	18,9993157026124	22,31700059512	,900867093299421	1,61609082071346	1	9,5523613963039	10,5516769336071	9	10	9,5	10,5		2	1			4	3	3	3	3	2	2	2	2	2	3	4	2	2	2	2	2	1	2	2	2	2	2,5	1,5	2,5
1	2	3	3,666666	4	54,829760346396	61,1251367811296	2,52631578947368	2,42105263157895	18,7152184962661	21,2673611111111	,808807177379595	1,37536585032146	1	9,39356605065024	10,3928815879535	9	10	9,5	10,5		6	2			4	2	3	3	4	1	1	4	3	1	1	2	4	4	2	2	3	1	1	4	3	4	2,5	0	3
1	2	2	4	3,666666	52,6239336774088	49,2537815000772	2,31578947368421	2,42105263157895	14,7443519619501	14,8888888888889	-,809666482329468	-,965888571977681	2	8,61601642710472	9,61533196440794	8	9	8,5	9,5		2	2			4	3	3	4	3	2	2	3	2	2	3	2	2	4	1	3	1	1	1	4	4	4	2	2	2
1	2	2	3,333333	3,666666	51,8836710654593	51,8483958015895	2,31578947368421	2,42105263157895	16,2335350658597	16,1086421040285	-,117301244899211	-,373450119307085	2	9,1772758384668	10,1848049281314	9	10	9	10		4	2			4	3	2	4	4	2	2	4	3	2	2	3	2	1	1	2	2	1	2	3	3	4	1,5	2,5	2,5
2	2	2	3,333333	3,666666	50,6327695865079	54,9661685418968	2,27777777777778	2,42105263157895	16,2156854493681	17,3029525677783	-,322661767344812	,042440511766169	2	9,75496235455168	10,7104722792608	9	10	10	10,5		1				4	3	3	2	3	2	1	3	3	1	2	3	3	4	2	1	3	1	2	3	3	4	1	0	2,5
2	1	2	2,666666	3,333333	42,4620669721463	52,3705397929239	2,10526315789474	2,42105263157895	13,8115393183337	14,7107059111567	-1,55137380481306	-1,01698486857023	1	7,95893223819302	8,88980150581793	7	8	8	9		5				4	2	3	2	3	2	1	3	3	2	2	3	3	3	2	2	2	1	3	3	2	3	0	1	2
2	3	3	3,666666	4	43,6424632813347	43,0811709669146	2,42105263157895	2,42105263157895	18,9967860422406	19,533711405167	1,14222926153657	1,06379661717643	1	8,33949349760438	9,2703627652293	8	9	8,5	9,5	0	5				4	4	4	1	4	4	1	4	4	1	1	4	1	4	1	1	1	1	1	4	3	4	1,5	1,5	0
2	1	2	4	3,666666	55,2111181587981	68,336860189577	2,57894736842105	2,42105263157895	14,4829397050898	16,0219478737997	-1,36584550108604	-,639323882247993	1	9,94661190965092	10,943189596167	9	10	10	11		1				3	2	2	2	4	2	2	3	2	1	3	2	3	4	2	2	3	1	3	4	4	4	2,5	2	2
2	3	3	4	3	42,372273519434	45,7511613744267	2,47368421052632	2,42105263157895	18,98193359375	20,4915569977766	1,13739631494641	1,32604108409669	1	8,56125941136208	9,55783709787817	8	9	8,5	9,5		1				4	3	1	2	4	1	2	4	2	1	2	2	4	3	4	2	3	1	1	4	4	4	0	0	3
2	2		3,666666		47,7798210229584		2,15789473684211	2,42105263157895	19,5862213820626		,93102367596583		2	10,0506502395619		10		10			2				4	4	1	4	4	4	1	4	4	1	1	4	1	2	3	1	1	1	1	4	4	3	2	2,5	0
2	2	9999	3,333333	3,333333	55,0952727420907		2,47368421052632	2,42105263157895	14,6152210884354	9999	-1,13389169944735	9999	1	9,65366187542779	10,652977412731	9	10	9,5	10,5		5				4	4	3	3	4	3	1	4	3	1	1	2	2	4	1	2	2	1	1	4	2	4	2,5	1,5	3
1	2	2	2,666666	3,333333	54,9749177099935	64,6080837136757	1,89473684210526	2,41666666666667	18,1553762431976	20,1040582726327	,603117543973476	,995822760045637	2	9,36618754277892	10,362765229295	9	10	9,5	10,5		4				4	4	1	4	3	1	1	2	1	1	9999	9999	3	4	9999	9999	9999	9999	9999	2	2	4	2	3	1
1	2	2	4	3,666666	57,3602196947169	61,3137088895911	2,72222222222222	2,41176470588235	16,1999896485689	15,5883888356056	-,0051507769403597	-,538978787744543	1	8,53661875427789	9,51403148528405	8	9	8,5	9,5		6	1			4	3	3	4	3	3	1	2	1	2	2	3	9999	9999	1	4	2	1	2	4	4	4	2,5	2,5	2,5
1	3	3	2,333333	3	42,2932186919684	33,0671871101649	2,63157894736842	2,41176470588235	20,7730006683003	22,0408163265306	1,56023925088123	1,73702305750119	2	8,38877481177276	9,38809034907598	8	9	8,5	9,5		4	2			4	3	4	2	3	3	2	9999	3	9999	2	3	2	1	1	3	1	1	3	3	1	3	2	0	2,5
2	3	2	3,666666	3,333333	50,4876961344046	47,5803279741308	2,58823529411765	2,41176470588235	18,8148788927336	19,3383487654321	1,00421758115176	1,00995812005385	2	8,56399726214921	9,49486652977413	8	9	8,5	9,5		5				4	3	4	2	4	3	2	9999	9999	1	4	4	2	1	1	2	2	1	1	4	3	4	2,5	1,5	1,5
2	3	9999	2,333333	2,333333	48,5389143293892		2,05555555555556	2,41176470588235	20,0696158366766	9999	1,30255824127393	9999	2	9,07871321013005	10,1464750171116	9	10	9	10		2					2	3	9999	4	3	2	3	2	2	3	3	1	3	1	3	2	1	3	3	2	2	1	0	1
2	1	1	4	4	42,4234939453243	54,3983680450444	1,78947368421053	2,4	12,8991119083141	13,1352403211113	-2,50953553435061	-2,6259568654627	1	9,40999315537303	10,3353867214237	9	10	9,5	10,5	0	5				4	3	4	2	4	9999	9999	2	9999	1	1	4	2	2	2	2	2	9999	1	4	4	4	3	0	3
2	2	2	3	3	49,1778265419835	52,9983628649716	1,68421052631579	2,38888888888889	18,0579584775086	18,3737901764919	,725935157662474	,600282247369003	1	9,22108145106092	10,1464750171116	9	10	9	10		5				1	3	1	1	4	4	4	3	3	3	1	4	2	3	2	9999	2	1	1	3	3	3	2,5	2	2,5
2	2	2	3,666666	3,333333	50,3010346738297	52,2763232526136	2,52631578947368	2,38888888888889	17,9259080357981	19,1430271771474	,763584236414343	,945959166438937	1	8,57221081451061	9,50308008213552	8	9	8,5	9,5		5				4	2	3	1	3	3	2	2	3	2	2	3	2	4	2	9999	3	1	1	4	3	4	2	2,5	1,5
1	2	2	4	4	54,3203845917145	57,0047447904577	2,89473684210526	2,375	15,9838030795461	16,0108024691358	-,326279087054464	-,557751554108835	1	9,38809034907598	10,3874058863792	9	10	9,5	10,5		4	2					4	2	4	3	2	3	3	2	2	9999	2	4	1	2	2	1	1	4	4	4	3	2,5	2,5
1	1	2	3,666666	3,333333	48,0151419948108	63,2154270846338	2,15789473684211	2,375	14,1107359687505	14,6469146803297	-1,21910947153828	-1,11821772782	2	8,67898699520876	9,67830253251198	8	9	8,5	9,5		4	2			4	3	2	3	3	2	2	9999	9999	9999	2	3	2	4	2	2	1	1	2	4	3	4	0	1,5	0
1	1	1	3	3,333333	57,4809849451638	56,814992487579	2,63157894736842	2,375	14,1017423227085	14,0201638311279	-1,22526837056709	-1,54411845037106	2	8,64613278576318	9,65366187542779	8	9	8,5	9,5		6	2			4	3	2	3	4	2	9999	9999	9999	2	2	2	1	1	2	2	2	4	2	4	1	4	1,5	3	2
2	2	9999	1	1	51,0642494922029		3,375	2,375	18,587127027044	9999	,765982899651667	9999	1	9,62628336755647	10,6255989048597	9	10	9,5	10,5		5						4	9999	3	3	2	3	4	2	1	4	2	1	1	3	2	1	2	1	1	1	2	1	2,5
1	3	3	3,333333	3,333333	47,9927258569969	63,0771653488082	2,73684210526316	2,36842105263158	18,9025208330228	19,7194762175871	1,03234698756022	1,12794940995404	2	8,31485284052019	9,29226557152635	8	9	8,5	9,5		4	1			4	3	2	3	3	2	2	2	1	2	2	2	2	3	3	2	2	2	3	3	3	4	0	1	1,5
1	1	1	4	3,333333	57,0975073420349	56,0052087311884	2,26315789473684	2,36842105263158	13,6703453186187	13,0749842470069	-1,6726950147009	-2,26367063054182	2	8,77754962354552	9,75496235455168	8	9	9	10		4	2			4	4	1	4	3	3	2	3	2	3	3	2	2	1	1	1	1	1	4	4	4	4	1	2	1,5
1	2	2	2,666666	3,333333	38,3335689060529	56,5545192522858	2,31578947368421	2,36842105263158	14,3613000755858	14,573002356547	-1,05155416621162	-1,16603145704351	2	8,51745379876797	9,50581793292266	8	9	8,5	9,5		4	2			4	3	1	4	3	2	2	3	2	2	2	3	1	1	1	2	2	3	4	3	2	3	0	0	0
1	2	2	3	3,333333	46,1202980679862	66,724988296811	1,82352941176471	2,36842105263158	16,9976097111344	16,6656954722918	,333767460527005	,0854332075912994	2	8,25462012320328	9,24298425735797	8	9	8,5	9		4				4	2	1	2	3	2	2	1	1	1	2	2	4	3	2	4	2	4	3	3	3	3	3	0	2,5
1	3	2	3,333333	3,666666	53,4360262815453	52,0040115321035	2,21052631578947	2,36842105263158	20,7851080246914	20,2222222222222	1,39958963785775	,939552033342882	1	9,72210814510609	10,7652292950034	9	10	9,5	11		4				4	3	4	2	3	3	1	1	3	1	1	4	4	4	1	1	3	1	1	3	3	4	3	1	2
1	2	3	3	3,333333	53,0683325737272	54,7140603867689	2,84210526315789	2,36842105263158	18,9967198996973	20,7783793789625	,979174963729312	1,2553223423926	2	9,11156741957563	10,154688569473	9	10	9	10		4				4	3	1	3	3	3	2	2	2	3	2	2	1	1	3	1	3	2	4	3	3	3	3	2	3
1	1	2	4	3	49,2908134743324	41,2820623706894	2,42105263157895	2,36842105263158	14,1758494031221	15,19890260631	-1,30797840506103	-,841716760636434	2	8,77754962354552	9,81245722108145	8	9	9	10		4				4	4	1	4	4	3	2	2	2	2	1	2	1	1	2	3	3	1	3	4	4	4	0	2,5	0
1	2	2	4	4	46,9602657040024	48,3545588758178	3,05263157894737	2,36842105263158	19,7704464875909	19,829699191842	,984355114151531	,817487512742288	2	9,81793292265571	10,8336755646817	9	10	10	11		2				4	4	3	3	2	1	2	2	3	3	1	2	3	1	1	3	1	3	3	4	4	4	1,5	0	1,5
1	3	3	3	4	41,9045186012365	51,4886550410273	2	2,36842105263158	19,2139972359753	20,085300535608	1,30616295630798	1,30695706744716	2	8,12594113620808	9,11978097193703	8	9	8	9		4	1			4	3	2	3	4	2	2	3	2	1	2	2	2	2	2	2	2	3	2	3	2	4	0	0	0
1	4	4	3,666666	3,666666	51,1233592143415	44,9179168956138	2,42105263157895	2,36842105263158	22,3832179930796	24,7966673279111	2,25001015862769	2,39470407272002	1	8,12320328542094	9,1170431211499	8	9	8	9		2	1			4	1	1	1	4	4	2	4	4	2	2	4	1	3	1	3	2	1	1	3	4	4	2,5	2,5	2,5
1	3	3	3,666666	2,333333	41,8038361221397	52,602534637869	2,63157894736842	2,36842105263158	19,36522307731	20,1340029753582	1,18297485077369	1,15572249939387	1	8,90349075975359	9,91101984941821	8	9	9	10		4				4	3	1	3	3	2	2	2	2	2	2	3	2	2	2	3	3	2	2	4	3	4	1,5	0	0
1	2	2	3,666666	3,666666	52,1684875539481	46,2037137196281	2,42105263157895	2,36842105263158	17,2176308539945	18,3259819365679	,562018008255388	,751882658048291	2	8,10403832991102	9,11156741957563	8	9	8	9		4				4	3	2	4	3	3	2	2	3	1	3	3	2	3	1	2	1	1	2	3	4	4	0	1,5	2,5
1	2	2	3,333333	3,666666	55,2258770726845	60,7589443159298	2,47368421052632	2,36842105263158	14,9793388429752	15,5271466280213	-,792716935581007	-,66481008142735	2	9,01300479123888	10,0068446269678	9	10	9	10		4	2			2	3	2	2	3	2	2	3	2	3	2	3	2	2	1	2	1	4	4	4	2	4	2,5	2,5	2,5
1	2	2	3,333333	4	52,6481019951393	53,1902719013289	2,57894736842105	2,36842105263158	18,7991956334387	16,0665972944849	,836432587904375	-,527593819060747	1	9,49486652977413	10,4941820670773	9	10	9,5	10,5		4	1			4	3	2	4	4	3	1	3	1	1	4	3	1	4	1	2	2	1	1	3	3	4	2,5	2,5	1,5
1	2	2	3,333333	4	65,7146310937026	60,7571403420106	2,31578947368421	2,36842105263158	18,577594295365	18,8861420280321	,755887032426835	,624111334749662	2	9,52498288843258	10,5242984257358	9	10	9,5	10,5		4	2			1	4	1	1	3	2	3	3	2	3	3	2	2	4	1	4	4	1	1	4	2	4	2,5	3	2
1	2	2	3,666666	4	47,9417615898638	54,5079930621051	3,15789473684211	2,36842105263158	17,0179470878772	17,1831717451524	,142988684273523	-,0069969317259083	2	9,31143052703628	10,3107460643395	9	10	9,5	10,5		2	1			4	3	3	2	4	3	3	3	2	2	3	3	2	1	1	3	1	1	1	3	4	4	2,5	0	2,5
1	2	2	3,333333	3,333333	45,6648109472298	37,925164112594	2,42105263157895	2,36842105263158	15,4265983515259	16,0714285714286	-,417218902652381	-,304012940625138	2	8,64339493497604	9,65092402464066	8	9	8,5	9,5		4	2			4	4	1	4	3	3	3	2	2	3	1	2	1	1	1	3	2	1	4	3	3	4	1	2,5	1,5
1	2	2	4	4	64,1062687774273	70,8586082170106	3	2,36842105263158	15,3201180063144	15,8797605895422	-,692270751875191	-,629750991148591	1	9,47296372347707	10,4804928131417	9	10	9,5	10,5		4	2			4	4	1	4	3	3	3	3	3	2	2	2	2	3	1	1	2	1	1	4	4	4	2,5	2,5	2,5
1	2	2	4	4	46,5399712418066	51,5310808137696	2,84210526315789	2,36842105263158	17,193280731792	17,3995844875346	,367450741593374	,222543131027521	1	9,16906228610541	10,17659137577	9	10	9	10		4	1			1	3	1	1	4	4	2	4	3	4	2	4	2	1	1	3	2	2	1	4	4	4	2	3	2
1	2	2	3,666666	3,333333	51,8479245203163	51,8483958015895	2,52631578947368	2,36842105263158	16,0307347880765	16,3483796296296	-,217324050713018	-,260859410124707	2	9,16358658453114	10,1711156741958	9	10	9	10		4	2			4	3	4	1	3	3	2	3	2	2	3	2	2	3	1	2	3	1	1	4	3	4	2	1,5	2,5
1	2	2	2,666666	3	41,8029184625074	46,1183834441795	2,17647058823529	2,36842105263158	16,3868508603785	18,2445759368836	-,147754570831754	,403398215438083	2	9,52224503764545	10,5297741273101	9	10	9,5	10,5		4	2			4	4	4	2	3	3	2	1	1	1	2	3	1	4	1	2	1	4	2	3	2	3	2,5	9999	2,5
2	2	9999	4	3,333333	50,4876961344046		2,31578947368421	2,36842105263158	16,1852239528816	9999	-,140835490170391	9999	2	8,85147159479808	9,782340862423	8	9	9	10		5				4	2	3	1	3	2	3	2	3	3	2	2	1	1	1	3	1	4	4	4	4	4	3	2,5	0
2	3	3	3	3	44,9317233099279	45,0940922987403	1,94736842105263	2,36842105263158	20,0302343159486	19,95849609375	1,2914743755163	1,03752241667313	2	9,06776180698152	10,0643394934976	9	10	9	10	2	6				4	4	1	4	4	4	1	1	3	1	1	3	2	3	2	2	1	1	3	3	3	3	1,5	1	2,5
2	3	9999	3,333333	3	60,8189157147596		1,68421052631579	2,36842105263158	21,5781341573872	9999	1,6883816068223	9999	2	8,77207392197125	9,77138945927447	8	9	9	10		5				4	2	3	2	4	3	2	3	3	2	2	3	1	3	3	2	1	1	1	4	2	4	0	0	1
2	2	9999	3,666666	3	55,4326031206569		2,5	2,36842105263158	17,7200834362786	9999	,435874551071294	9999	2	9,25941136208077	10,3271731690623	9	10	9,5	10,5		5				4	3	3	3	4	2	1	4	2	1	2	4	1	4	2	1	1	1	2	3	4	4	1	2	0
2	2	9999	3,666666	3,666666	59,314657642008		3	2,36842105263158	14,9270069360826	9999	-,824107967130154	9999	2	9,05133470225873	10,1190965092402	9	10	9	10		5				4	3	4	2	3	1	3	4	1	3	2	1	1	2	4	3	2	1	1	4	3	4	2	2,5	1
2	2	9999	3	3	58,5638376163072		2,3125	2,36842105263158	17,1134396610978	9999	,382094637691343	9999	2	8,58316221765914	9,65092402464066	8	9	8,5	9,5		5				4	3	4	2	3	2	2	3	2	2	2	3	2	2	2	3	1	1	2	3	3	3	2	0	1
2	2		2,666666		62,7796351100478		2,5	2,36842105263158	17,514609013802		,232367577981321		2	10,1437371663244		10		10		0	5				4	3	4	2	4	2	4	4	3	4	1	1	1	1	1	3	1	1	1	3	2	3	2,5	1,5	3
2	3	3	3	4	52,0040127425311	37,7255125623202	2,63157894736842	2,36842105263158	20,6832871652816	20,5814252636995	1,62737124605904	1,34887515588525	1	8,54483230663929	9,5605749486653	8	9	8,5	9,5	0	5				4	2	2	2	3	2	3	3	2	3	3	3	2	4	1	3	1	1	1	3	3	3	2	2	2,5
1	2	1	4	4	45,9240873696089	38,8046936858514	3,5	2,33333333333333	14,4387021151899	14,4750354540564	-1,25450448691386	-1,40230100125408	2	9,3388090349076	10,3381245722108	9	10	9,5	10,5		4	2			4	3	4	1	3	1	1	3	2	1	9999	4	1	1	2	2	1	4	4	4	4	4	1,5	1	2
2	2	9999	2,666666	3,333333	57,7886291868451		2,29411764705882	2,33333333333333	17,3008789284493	9999	,284757539047305	9999	1	9,48939082819986	10,4887063655031	9	10	9,5	10,5	0	5				4	4	4	2	4	9999	2	4	2	1	2	2	1	4	1	2	1	1	1	3	2	3	2,5	2,5	3
2	4	9999	3	2,666666	59,9549001740856		2,16666666666667	2,33333333333333	23,7302457336741	9999	2,1319296782498	9999	2	8,79671457905544	9,79603011635866	8	9	9	10		5				4	2	3	1	4	1	3	4	1	4	2	1	4	9999	1	4	1	1	1	3	3	3	1	1	3
2	1	9999	3	2,666666	51,0590571422447		1,84210526315789	2,33333333333333	14,1466727025804	9999	-1,32811763899193	9999	2	8,95824777549624	9,95756331279945	8	9	9	10	0	5				4	3	4	3	3	2	1	3	2	1	2	3	2	2	2	2	2	1	9999	3	3	3	0	1	0
2	2	9999	3,666666	3,333333	56,858156649535		2,21052631578947	2,33333333333333	17,9795784191389	9999	,536812095622427	9999	2	9,32785763175907	10,3956194387406	9	10	9,5	10,5		2				4	3	2	3	3	2	2	3	2	2	2	3	1	2	2	2	9999	1	3	4	3	4	0	2,5	0
1	2	2	3,666666	4	46,8065573434013	36,5371536716803	2,15789473684211	2,31578947368421	15,9305237359476	15,2662357648507	-,259465108278965	-,854081460396078	1	8,83778234086242	9,81519507186858	8	9	9	10		1	2			4	4	1	4	4	2	1	1	1	1	4	3	2	4	2	2	1	1	2	3	4	4	0	2,5	2
1	2	2	4	3,333333	47,9903635263637	48,6676817667331	2,05263157894737	2,31578947368421	15,8623811679493	15,1388888888889	-,29741907050232	-,932207613713137	1	8,80219028062971	9,77960301163587	8	9	9	10		2	2			4	4	1	4	2	3	1	2	1	1	2	3	2	3	4	2	1	1	3	4	4	4	1,5	1,5	1,5
1	2	2	3	3,666666	44,255932185219	61,3885238604377	2,15789473684211	2,31578947368421	17,0644718792867	17,9081632653061	,30954498227641	,426991043016625	1	9,24572210814511	10,2340862422998	9	10	9	10		4	2			4	3	3	3	3	2	2	2	2	3	3	3	2	2	1	3	1	1	1	3	2	4	0	3	0
1	2	2	2,333333	3	41,4988413678332	41,2820623706894	1,63157894736842	2,31578947368421	14,9271137026239	14,9029505438375	-,69993652083333	-,957229215973439	2	8,37234770704997	9,4154688569473	8	9	8,5	9,5		2				4	3	4	2	2	2	1	2	2	1	2	4	2	1	1	3	2	2	4	2	1	4	0	2,5	1,5
1	2	2	4	4	45,0456769154935	48,3315391092996	2,8125	2,31578947368421	16,3176654043217	17,9584120982987	-,0524041951802206	,446305782983591	1	9,12525667351129	10,1683778234086	9	10	9	10		2				4	4	4	2	1	1	1	2	2	1	4	4	2	3	1	2	3	1	2	4	4	4	0	2,5	1,5
1	2	2	4	3,333333	49,3527201858781	60,3711511871121	2	2,31578947368421	16,4881327452216	17,4580664091154	,110607191473211	,330073880965001	2	8,53935660506502	9,58247775496235	8	9	8,5	9,5		6				4	3	2	3	2	2	3	1	1	2	2	3	3	2	2	3	2	1	3	4	4	4	1	0	0
1	2	2	4	4	57,5882850266436	55,6401312553258	1,84210526315789	2,31578947368421	18,381373541478	18,3673469387755	,84773287387783	,597968818591346	1	8,94182067077344	9,98494182067077	8	9	9	10		1				4	1	2	1	4	3	2	3	2	3	2	3	2	4	1	3	2	1	1	4	4	4	2,5	0	0
1	2	3	3,333333	3	39,6136255467457	41,2069088572746	2,5	2,31578947368421	17,1682098765432	19,8593864134405	,453532789050052	1,15701462348354	1	8,63518138261465	9,67830253251198	8	9	8,5	9,5		4				4	2	3	3	3	3	1	3	3	1	2	3	4	3	2	1	1	1	1	3	3	4	0	3	0
1	2	2	3,333333	3,666666	52,1643529867705	37,7751044385358	2,26315789473684	2,31578947368421	15,321957940317	15,7949918982585	-,390754599364396	-,447507125716042	2	8,2135523613963	9,25667351129363	8	9	8	9,5		6				4	3	3	1	3	2	2	3	2	2	2	3	2	1	3	2	2	1	3	2	4	4	3	1,5	0
1	2	2	4	3,666666	63,3388209005615	56,855023164191	2,36842105263158	2,31578947368421	16,6803840877915	17,4035511292189	,232046575407599	,326924401376996	1	8,34496919917864	9,38809034907598	8	9	8,5	9,5		4				4	3	3	2	3	1	2	2	2	2	2	4	2	4	1	2	2	1	2	4	4	4	2,5	2,5	2
1	1	1	4	4	59,173115298552	53,3870583037932	2	2,31578947368421	13,2546224103364	13,2935396004118	-2,19484095786413	-2,31141871917235	1	8,81587953456537	9,8507871321013	8	9	9	10		4				4	3	3	2	4	3	1	2	2	2	1	3	1	4	4	1	2	1	1	4	4	4	2	3	0
1	2	2	3,333333	4	59,8698485850641	51,1299750702653	2,42105263157895	2,31578947368421	16,78466796875	18,3478517022262	,242644325023663	,673867835663138	2	8,27926078028747	9,31416837782341	8	9	8,5	9,5		4				4	3	2	3	4	1	2	2	1	1	2	2	3	4	2	3	2	1	2	4	3	3	2	2	2,5
1	2	2	4	4	42,5383726011602	58,0532108500333	2,47368421052632	2,31578947368421	17,3551038062284	17,8040071414402	,533656182098481	,484814070589595	1	8,3750855578371	9,36892539356605	8	9	8,5	9,5		4	2			4	3	2	4	4	3	1	1	2	2	1	3	1	4	4	2	1	1	1	4	4	4	0	2	0
1	3	3	3,333333	3,333333	51,6271756917533	47,1455462161015	2,36842105263158	2,31578947368421	19,8688271604938	21,2603035899284	1,24545333493469	1,37357742282832	2	9,00752908966461	10,0041067761807	9	10	9	10		4				4	4	1	4	3	2	1	2	3	1	3	3	1	1	1	1	1	4	4	3	3	4	2	2,5	2
1	2	2	4	3,666666	56,1982016329972	61,1306079647137	2,57894736842105	2,31578947368421	15,1294027076485	15,4212712970391	-,737148972279627	-,761423292562869	1	8,9637234770705	9,97125256673511	8	9	9	10		4	2			1	4	1	1	4	3	1	4	2	2	2	3	2	4	1	2	2	4	1	4	4	4	3	3	0
1	3	3	3	3,333333	45,6335351938885	64,5720515586349	2,78947368421053	2,31578947368421	20,9989190489322	20,4293628808864	1,64302396726364	1,23587327982655	1	9,19644079397673	10,2039698836413	9	10	9	10		4	2			4	4	1	4	3	2	2	3	2	2	1	2	1	4	2	3	2	1	1	3	2	4	0	0	0
1	2	2	2,333333	2	43,1506043453548	55,9394122273143	2,26315789473684	2,31578947368421	14,802546452047	16,2222222222222	-,899917460373905	-,319587530631722	2	8,96646132785763	9,97399041752224	8	9	9	10		4	1			4	3	2	4	2	3	1	3	2	2	2	4	4	2	1	2	1	1	1	2	2	3	0	3	0
1	2	2	3	2,666666	52,6577798362094	58,3379136748603	2	2,31578947368421	16,6387971421069	17,3979591836735	,178460448207743	,30523116695239	2	8,58042436687201	9,58795345653662	8	9	8,5	9,5		4	2			4	3	2	3	3	2	3	3	2	3	2	3	1	1	1	2	1	1	4	3	3	3	3	0	0
2	2	2	3,666666	3,666666	44,5988145696073	42,4235143368902	2,68421052631579	2,31578947368421	14,9758172600664	16,9050469301294	-,79482046047508	-,0147764377642974	2	9,20191649555099	10,1574264202601	9	10	9	10		1				4	4	2	4	3	1	1	2	2	1	2	3	2	4	2	3	2	1	1	4	3	4	0	0	1
2	2	2	3,333333	3,666666	54,2833952172265	41,0245134832707	2,27777777777778	2,31578947368421	15,8043386815696	16,6518155491201	-,332911872671336	-,124161785618237	2	9,22655715263518	10,1820670773443	9	10	9	10		1				4	3	3	2	3	2	2	2	2	2	2	3	2	4	2	2	1	2	1	3	3	4	3	0	2,5
2	3	3	3	3,333333	45,446158644723	45,9201048746835	2,52631578947368	2,31578947368421	21,1358234038365	21,7754511026955	1,48366925865853	1,56293624214805	1	9,29226557152635	10,2231348391513	9	10	9,5	10		5				4	3	3	2	4	2	1	2	3	1	3	4	2	3	2	1	2	1	1	3	2	4	2	3	2,5
2	2	2	2	3,333333	33,8589073343012	44,6062399717224	2,31578947368421	2,31578947368421	16,1538461538462	16,9596924642433	-,0290130593921232	,139374272583521	1	8,50376454483231	9,50034223134839	8	9	8,5	9,5		6				4	2	3	3	3	2	2	3	1	1	4	4	2	3	2	2	1	1	1	2	2	2	2	0	0
2	2	9999	3,333333	3,333333	39,948217973993		2,15789473684211	2,31578947368421	15,6087408949011	9999	-,326500445193215	9999	1	8,50924024640657	9,50855578370979	8	9	8,5	9,5		5				4	3	2	3	3	2	2	3	2	3	2	3	2	2	1	3	2	1	1	3	3	4	1,5	0	1
2	2	9999	3,666666	4	59,0973879143375		2,26315789473684	2,31578947368421	14,5977508650519	9999	-,96543213468435	9999	1	8,70636550308008	9,7741273100616	8	9	8,5	10	0	5				4	3	3	2	3	2	2	3	2	2	2	3	1	4	2	2	2	1	1	4	3	4	2,5	0	2
2	2	9999	2,666666	2,333333	62,3227163597511		2,61111111111111	2,31578947368421	16,925841601204	9999	,303390218803046	9999	2	8,51745379876797	9,58521560574949	8	9	8,5	9,5		5				4	2	3	2	3	2	3	2	2	3	1	3	2	1	2	3	2	1	3	3	2	3	3	2	0
2	2		3,333333		49,6554930239592		2,10526315789474	2,31578947368421	16,0438692065469		-,404596171791559		2	10,1409993155373		10		10		0	5				4	3	3	2	3	1	2	4	1	2	2	2	2	3	1	3	1	1	4	4	3	3	2	0	1,5
2	2	9999	3,666666	3	58,2544441484689		2,36842105263158	2,31578947368421	14,2983785638709	9999	-1,22455801582031	9999	2	9,23750855578371	10,3052703627652	9	10	9	10,5		5				4	3	3	2	3	2	2	3	2	2	2	3	2	2	1	3	2	1	2	4	3	4	2	2	1
2	1	2	4	3,666666	55,4235717628147	49,1902889974644	2,26315789473684	2,31578947368421	14,0121039515842	15,7529930686831	-1,5383198865973	-,57177308488221	1	8,82956878850103	9,84531143052704	8	9	9	10	0	5				4	3	2	3	4	2	2	4	2	2	3	2	1	4	1	2	1	1	1	4	4	4	3	3	2,5
1	2	2	3,666666	3,666666	57,6993839254864	57,3618384210588	2,36842105263158	2,3125	17,9332455785948	18,6300451383484	,67727650651618	,690461250490863	1	9,12799452429843	10,1273100616016	9	10	9	10		4	2					4	9999	3	3	2	3	3	2	2	3	2	4	1	2	1	1	1	3	4	4	2	2,5	1,5
1	3	4	3,666666	3,333333	49,1855087352317	49,5511718727737	2,10526315789474	2,27777777777778	22,5153739337433	24,7701257271533	1,77889260613517	2,07091847606124	1	9,67008898015058	10,7132101300479	9	10	9,5	10,5		4				4	3	3	1	3	2	1	2	2	2	2	4	2	2	2	2	1	3	9999	3	4	4	1	3	1,5
1	2	3	3,333333	3,666666	50,1153146333643	48,3002731640974	2,73684210526316	2,27777777777778	18,5722902551586	20,6191059726144	,837811653970794	1,21470939000379	2	8,82409308692676	9,81793292265571	8	9	9	10		4	1			2	2	1	1	3	3	2	3	3	2	2	3	2	3	9999	2	2	3	2	3	3	4	0	1,5	1,5
1	3	9999	4	4	46,5663246628952		2,21052631578947	2,27777777777778	20,9955998249145	9999	1,61498412200977	9999	2	8,31759069130732	9,32511978097194	8	9	8,5	9,5		4	2			4	2	2	3	3	2	1	2	2	2	3	3	2	1	9999	2	3	1	3	4	4	4	0	0	3
2	2	9999	3,666666	3	49,8168138519369		2,31578947368421	2,27777777777778	14,541750850544	9999	-1,06422152716638	9999	2	9,02121834360027	10,0889801505818	9	10	9	10		5				4	3	4	1	3	2	2	2	2	9999	3	4	2	2	3	1	1	1	1	4	3	4	2	3	2
2	2	9999	3	3,333333	59,7687249473348		2	2,27777777777778	15,229044834308	9999	-,552129172972241	9999	1	8,59137577002053	9,65913757700205	8	9	8,5	9,5		5				4	3	4	1	3	3	1	3	2	1	2	3	3	4	1	1	1	1	9999	3	2	4	2,5	2	2,5
1	2	2	2,5	2,5	53,0393728142359	43,1157422603085	2,23529411764706	2,26315789473684	16,41845703125	16,2419651056015	-,000783179474898937	-,311984357031899	1	8,92813141683778	9,90554414784394	8	9	9	10		4	2			4	3	3	3	3	2	2	2	2	1	2	3	2	4	1	2	2	1	1	3	2	9999	0	3	0
1	2	3	3,666666	4	57,5041599317274	51,8694299659102	3,31578947368421	2,26315789473684	19,3383487654321	20,6666666666667	,922340260956014	1,22197998087748	1	9,76865160848734	10,7460643394935	9	10	10	10,5		2				4	2	2	2	4	1	1	1	3	2	3	3	2	4	2	1	3	1	2	4	3	4	3	3	2,5
1	2	2	4	4	50,9522347337943	48,7657230439548	2,63157894736842	2,26315789473684	16,1034661729019	16,6633604443563	-,264827743218963	-,222543887911572	1	9,45653661875428	10,444900752909	9	10	9,5	10,5		4				4	3	2	3	3	2	2	3	2	2	3	2	2	3	1	3	1	1	1	4	4	4	2	2	1,5
1	2	9999	4	4	61,2180398223096		2,63157894736842	2,26315789473684	17,2959183673469	9999	,508553322321699	9999	1	8,70636550308008	9,74948665297741	8	9	8,5	9,5		4				4	2	3	2	4	2	1	3	2	1	3	3	2	4	1	2	2	1	1	4	4	9999	3	2,5	2,5
1	2	3	4	3,666666	45,8271622037741	59,6951077527094	1,94736842105263	2,26315789473684	18,8472030325575	20,4377001008728	,848911870159422	1,08817469632898	2	9,59890485968515	10,6420260095825	9	10	9,5	10,5		4				4	2	4	1	3	3	1	2	3	1	2	4	2	1	2	2	1	1	4	4	4	4	0	2	2,5
1	2	1	4	4	63,3174720427245	61,4710028866769	2,36842105263158	2,26315789473684	14,3840287680575	14,3592062863927	-1,25172936217904	-1,45398228929475	1	8,80766598220397	9,8425735797399	8	9	9	10		4				1	3	2	1	4	3	2	4	3	2	2	3	4	4	1	1	1	1	1	4	4	4	3	2,5	2,5
1	2	2	4	4	63,9494159536912	49,8368190761605	2,52631578947368	2,26315789473684	14,3274221453287	14,7117312359478	-1,15870062974111	-1,06984757447217	1	8,69815195071869	9,73305954825462	8	9	8,5	9,5		4				2	3	1	1	3	3	2	2	2	2	2	4	3	4	2	3	2	1	1	4	4	4	2,5	2	2,5
1	3	3	3,666666	4	54,3984284529665	51,2552764628515	2,26315789473684	2,26315789473684	18,9300411522634	20,0357072009522	1,04110979098661	1,22154203931634	2	8,70910335386721	9,74401095140315	8	9	8,5	9,5		4				1	4	1	1	4	1	3	4	1	1	4	3	3	2	1	4	1	1	3	4	3	4	3	0	2
1	1	2	4	4	55,0463567121333	59,476588020057	2,63157894736842	2,26315789473684	14,38533397658	14,9983563445102	-1,29140419888257	-1,16056302052302	1	9,28405201916495	10,299794661191	9	10	9,5	10,5		1				4	2	2	2	2	3	2	2	3	2	2	3	2	4	2	2	2	1	1	4	4	4	2,5	2	2
1	1	2	4	4	47,9693336832415	50,3111242928128	2,52631578947368	2,26315789473684	14,2182856476895	14,7599451303155	-1,27887693281492	-1,09383127427745	2	9,10335386721424	10,1108829568789	9	10	9	10		4	2			4	3	1	4	3	2	2	2	1	1	1	3	4	1	1	3	1	4	2	4	4	4	2,5	0	0
1	4	3	3,666666	3	40,3243987249084	53,8631707955269	2,05263157894737	2,26315789473684	22,2601623897092	23,115338882283	1,98803996949999	1,89186920497815	1	8,72005475701574	9,72758384668036	8	9	8,5	9,5		4	1			4	3	1	4	3	1	2	2	2	2	2	3	2	4	1	2	2	2	1	4	4	3	2	1,5	2,5
1	2	3	4	3,666666	40,4209089561551	49,3935014835166	2,73684210526316	2,26315789473684	18,0869191858203	20,1476844833488	,737097057834402	1,15950878340956	1	8,92265571526352	9,91649555099247	8	9	9	10		6	2			4	4	1	4	3	2	3	2	3	2	1	3	2	1	2	3	1	1	1	4	4	4	0	2	0
1	2	2	4	4	49,1585943318936	45,8370891358934	2,10526315789474	2,26315789473684	14,6484375	15,149602322939	-,880633158069585	-,724207320775493	1	8,14236824093087	9,14989733059548	8	9	8	9		2				4	2	1	2	3	2	2	2	2	2	2	2	2	3	1	3	3	2	3	4	4	4	2,5	0	1
1	2	2	3,333333	3,666666	52,3719457064049	51,8225122290973	2,42105263157895	2,26315789473684	15,1900303800608	15,0943396226415	-,468912936176395	-,724719007390673	2	8,15605749486653	9,16358658453114	8	9	8	9		4				4	3	1	4	3	2	2	2	1	2	3	2	2	2	3	2	1	2	2	3	3	4	2,5	2,5	0
1	2	1	3,666666	3,666666	50,6326669947172	34,527269057229	2,52631578947368	2,26315789473684	14,2675886246554	13,7932885185632	-1,11332153547333	-1,71049009333236	2	8,50650239561944	9,51403148528405	8	9	8,5	9,5		4				4	4	2	4	3	2	2	1	1	1	2	2	1	2	3	2	2	2	3	4	3	4	3	2,5	1,5
1	2	2	3	3,666666	39,1198482022132	49,6116109652245	2,21052631578947	2,26315789473684	16,5575087485192	16,3004001231148	,0359601932920805	-,283060157527134	2	9,16906228610541	10,1656399726215	9	10	9	10		6				4	3	1	4	2	2	1	4	3	2	1	2	1	1	2	2	1	4	3	3	2	4	0	2,5	2,5
1	2	2	3	3,333333	51,0457409459977	63,4108991294956	2,05263157894737	2,26315789473684	17,5045913682277	17,4939185342374	,349154307510353	,119533210804734	2	9,40177960301164	10,3983572895277	9	10	9,5	10,5		6				4	3	1	4	4	2	1	3	3	1	2	3	2	2	1	1	1	1	4	3	3	3	0	2,5	2,5
1	3	3	3,333333	2,333333	57,4787766950387	55,6067906560926	2,63157894736842	2,26315789473684	21,7916404116782	23,0516975308642	1,56652499430994	1,58007792945498	1	9,82340862422998	10,8199863107461	9	10	10	11		1				3	3	1	4	3	2	2	3	1	2	2	2	2	4	1	3	3	1	1	3	3	4	2,5	2,5	2
1	2	2	4	4	53,2005909142126	41,9378293018062	2,36842105263158	2,26315789473684	15,611457733324	16,1316872427983	-,324942937883102	-,250524227576655	1	8,73921971252567	9,73579739904175	8	9	8,5	9,5		4				4	4	1	4	4	1	1	4	1	1	3	1	2	4	1	1	3	1	2	4	4	4	2	1,5	1,5
1	2	2	4	4	49,3275977988035	60,6686288341433	2,21052631578947	2,26315789473684	15,6027549690055	16,0155429531611	-,446408306680909	-,429492011851648	1	9,01300479123888	10,009582477755	9	10	9	10		4				1	4	1	1	3	2	3	3	3	2	2	4	3	3	2	2	2	1	1	4	4	4	2,5	2,5	0
1	2	2	3	3	51,3875391593405	39,8664481528288	2,15789473684211	2,26315789473684	16,872912830436	16,5339335180055	,101054272292546	-,286092919315941	1	9,6208076659822	10,6146475017112	9	10	9,5	10,5		4	2			4	3	1	3	4	2	1	3	2	1	4	3	2	3	2	2	1	1	1	3	2	4	0	0	2,5
1	2	3	3,666666	3,666666	60,7012274877218	38,4350100995186	2,31578947368421	2,26315789473684	19,0980357391624	20,7847800237812	1,09681695893366	1,32807723714583	1	9,12799452429843	10,1273100616016	9	10	9	10		4	2			4	3	3	3	4	2	1	2	3	1	3	3	1	4	1	2	1	1	1	4	3	4	3	2,5	2,5
1	2	2	3,666666	3,333333	58,4585399163312	51,4141757472291	2,36842105263158	2,26315789473684	15,96556990143	16,1903541372976	-,240125953157561	-,338360423606375	1	8,97741273100616	9,98494182067077	8	9	9	10		4	2			4	4	1	4	3	2	2	3	2	2	2	2	2	4	1	2	1	1	1	3	4	4	3	1,5	2,5
1	2	2	3,5	4	48,8039039953245	55,7778969499892	2,42105263157895	2,26315789473684	16,3176654043217	16,6993611991349	-,181372448242611	-,215640166833077	2	9,47843942505133	10,4859685147159	9	10	9,5	10,5		4	2			4	3	2	4	3	2	1	3	2	2	2	2	1	3	1	2	1	4	1	9999	3	4	2,5	2	3
2	1	1	3	2,333333	39,9015490493655	56,3214092726001	2,26315789473684	2,26315789473684	14,2479963755097	13,7167125803489	-1,38378708925427	-1,9177013549099	2	9,48665297741273	10,4421629021218	9	10	9,5	10,5		1				4	3	4	2	1	1	1	1	1	2	3	1	1	3	3	3	3	3	3	3	3	3	0	0	0
2	4	4	3,333333	4	40,5164984854515	41,6669254755556	2,57894736842105	2,26315789473684	23,5307621671258	24,5145795822852	2,14531656478303	2,22930136315196	2	8,35044490075291	9,30595482546201	8	9	8,5	9,5	2	6				4	3	3	3	4	1	1	3	2	1	2	3	2	3	2	1	1	1	3	3	3	4	1	1	0
2	2	2	3,333333	3,666666	57,5200775434557	41,7060319220794	2,31578947368421	2,26315789473684	15,19775390625	15,203831588327	-,340085830065883	-,540315415574742	2	7,6933607118412	8,64339493497604	7	8	7,5	8,5	0	5				4	3	2	4	3	3	1	2	1	2	2	2	1	4	1	2	1	1	4	4	3	3	0	0	2
2	2	2	3,333333	4	47,2165732049761	52,7334396582218	2,10526315789474	2,26315789473684	17,5794291541721	18,0311182201541	,626593569958429	,569947132088717	1	8,67077344284736	9,60164271047228	8	9	8,5	9,5	0	5				4	3	3	2	3	2	2	2	2	2	2	3	2	3	2	2	2	1	1	3	3	4	0	2	2,5
2	2	2	3,666666	3,333333	44,7182519312913	46,0878714885947	2,31578947368421	2,26315789473684	16,2255828607435	15,7296205760442	,120056790306011	-,372723341658981	1	8,2299794661191	9,16084873374401	8	9	8	9		5				4	2	3	1	4	2	1	4	3	2	2	4	1	4	1	2	1	1	1	4	3	4	0	2	3
2	2	2	3,666666	3	50,2805608570559	47,0117975320846	2,72222222222222	2,26315789473684	18,3553498847273	17,9747614650662	,923106669486066	,54910739975973	1	8,66255989048597	9,59342915811088	8	9	8,5	9,5	0	5				4	4	4	1	4	2	1	2	3	1	2	3	2	3	2	2	1	1	1	4	3	4	2,5	3	0
2	1	1	3,333333	3,666666	45,9618285285076	51,7686225815441	2,73684210526316	2,26315789473684	13,4773891735353	14,2143803676481	-1,82127699530324	-1,43465943307249	2	8,87885010266941	9,80971937029432	8	9	9	10		2				4	2	2	1	2	2	3	3	3	3	1	1	2	1	1	3	1	4	4	4	2	4	2,5	1	3
2	3	4	4	3,666666	41,0656109920746	53,7438643536665	2,78947368421053	2,26315789473684	22,049164946519	25,4269093638581	1,68499463622539	2,17226659734164	1	9,48665297741273	10,4832306639288	9	10	9,5	10,5		2				4	3	3	3	2	2	1	3	3	2	2	1	2	3	2	3	2	1	1	4	4	4	2,5	2,5	1
2	1	9999	3,666666	2,333333	44,2674572503756		2,21052631578947	2,26315789473684	13,76	9999	-1,60548254583751	9999	2	9,01026694045174	10,009582477755	9	10	9	10		5				4	3	2	2	3	3	1	3	3	1	4	3	1	1	1	2	1	4	1	4	3	4	0	0	1,5
2	2	9999	4	9999	64,600482037542		2,36842105263158	2,26315789473684	14,8246025747817	9999	-,996449025321577	9999	1	9,40451745379877	10,4722792607803	9	10	9,5	10,5	0	5				4	4	4	2	3	3	1	4	2	1	2	2	2	4	1	1	1	1	1	4	4	4	2	2,5	2,5
2	3	9999	2,333333	3	37,3537335224167		2,47368421052632	2,26315789473684	21,5781341573872	9999	1,62882059099046	9999	2	9,40451745379877	10,4722792607803	9	10	9,5	10,5	1	6				4	3	4	2	1	3	2	2	3	2	2	2	3	1	1	3	2	2	1	1	4	2	2	0	1
2	1	9999	4	3,333333	55,8825643824769		2,625	2,26315789473684	13,6525939928586	9999	-1,84478632379286	9999	1	9,45106091718001	10,5188227241615	9	10	9,5	10,5		2				4	3	3	2	3	2	2	3	3	2	1	3	1	4	1	2	1	2	1	4	4	4	2	2	2,5
2	2	2	4	3,333333	34,6131057178651	40,6035095650386	2,21052631578947	2,26315789473684	17,308073794882	18,4044077391699	,418016606858153	,611244100840832	1	9,14168377823409	10,1574264202601	9	10	9	10	2	6				4	4	2	4	3	2	1	2	2	1	2	2	2	3	4	1	1	1	2	4	4	4	0	2	0
2	1	2	4	4	44,1770788262773	38,9861487199781	2,31578947368421	2,26315789473684	12,4391563007031	14,6984001356775	-2,8634674101973	-1,07862279995862	1	8,49555099247091	9,51129363449692	8	9	8,5	9,5	0	5				4	3	1	4	4	3	1	2	3	1	4	3	2	3	1	1	1	1	1	4	4	4	1,5	2,5	2,5
2	3	3	3,666666	3	32,0687154859345	46,0628259328353	2,63157894736842	2,23529411764706	21,4641003460208	22,0690339218409	1,66164562428972	1,55757812511032	2	8,98015058179329	9,97672826830938	8	9	9	10		5					1	3	9999	3	1	1	3	3	1	4	4	4	4	1	1	1	1	2	4	3	4	1,5	0	0
1	2	2	2,666666	2,333333	40,4993353804052	38,6223091152027	2	2,22222222222222	14,7384800575447	15,0780542383718	-,815000595747927	-,770271601860494	1	8,21902806297057	9,20739219712526	8	9	8	9		4	2			4	3	2	3	2	1	1	2	1	3	9999	2	3	3	2	3	3	1	1	2	2	4	1	1,5	0
2	3	3	4	4	47,009352885281	46,311225849861	2,31578947368421	2,22222222222222	20,7269412778284	22,2199548798875	1,57359719184363	1,65879826667995	1	9,07049965776865	10,0862422997947	9	10	9	10		5				4	3	3	1	3	3	1	3	2	1	2	3	9999	3	3	1	2	1	1	4	4	4	1,5	3	1,5
1	2	2	4	4	45,6295851328965	55,1921723468916	2,68421052631579	2,21052631578947	15,3546712802768	15,297547658124	-,456455118424546	-,722436081733905	2	8,62696783025325	9,60438056125941	8	9	8,5	9,5		4	2			4	3	3	3	3	2	3	2	2	2	4	3	1	1	1	2	1	1	1	4	4	4	2,5	1,5	0
1	2	2	4	4	57,0810350766952	61,3137088895911	2,47368421052632	2,21052631578947	16,3506148371695	15,8964412211165	,0713920838297687	-,37197734316693	1	8,73921971252567	9,71663244353183	8	9	8,5	9,5		4	2			4	4	1	4	4	2	2	3	1	1	2	2	3	3	1	1	2	1	1	4	4	4	2,5	2	2,5
1	2	2	4	3,666666	59,2401524059442	50,203392256106	2,57894736842105	2,21052631578947	15,19890260631	15,8673469387755	-,664042538025714	-,491100469677509	2	9,09514031485284	10,0835044490075	9	10	9	10		4	1			4	2	2	2	3	2	2	3	1	1	3	3	2	3	1	3	2	1	2	4	4	4	1	2,5	2,5
1	2	2	3,333333	4	50,1975075885925	54,6395270313087	2	2,21052631578947	16,900558322016	17,076218242399	,234019347865975	,0835056835121418	1	8,82956878850103	9,87268993839836	8	9	9	10		4				4	4	4	1	3	3	1	2	2	2	1	4	1	4	1	2	1	1	1	3	3	4	1,5	1,5	2
1	2	2	3,666666	3,666666	57,2090262426242	57,0284925249282	2,27777777777778	2,21052631578947	16,1734693877551	16,3897005113221	-,127865885613266	-,23777897430072	1	9,01848049281314	10,0616016427105	9	10	9	10		4				4	3	3	1	3	2	1	3	3	2	2	3	2	3	1	2	2	1	1	4	3	4	2,5	2,5	2
1	1	2	3,333333	3,333333	50,8772558579055	51,3145300198105	1,89473684210526	2,21052631578947	13,0280073461892	14,9182162075763	-2,25471306411458	-,936770733231521	1	8,56125941136208	9,60438056125941	8	9	8,5	9,5		4				4	2	2	3	4	2	2	1	1	3	2	1	1	3	3	4	1	1	2	3	3	4	1,5	2,5	1,5
1	2	2	3,333333	3	51,4566847197376	52,3490116904344	1,89473684210526	2,21052631578947	17,4223453567052	19,242213846459	,409487373164711	,827992587374456	2	9,00752908966461	10,0424366872005	9	10	9	10		4				4	3	2	4	2	2	2	2	1	2	4	2	1	2	2	3	1	1	2	4	2	4	1	1,5	1
1	2	3	3,666666	4	57,6190961414006	50,6038700972524	1,94117647058824	2,21052631578947	17,8562186222245	20,8815586419753	,646734913597376	1,35241748144802	1	9,11978097193703	10,154688569473	9	10	9	10		6				4	2	3	2	3	1	3	3	3	2	1	1	1	4	1	3	3	1	1	4	4	3	2,5	1,5	2,5
1	1	1	3,333333	3,333333	53,9477556440228	57,5963171434902	2,57894736842105	2,21052631578947	13,5772973602937	13,7463046698623	-1,76096732024266	-1,75689854517904	1	8,19712525667351	9,21286789869952	8	9	8	9		2				4	3	1	4	4	2	1	4	2	1	1	2	1	4	2	1	3	1	1	3	3	4	1,5	2,5	2,5
1	2	3	4	3,333333	51,4566847197376	45,7303594608511	2,57894736842105	2,21052631578947	18,809349890431	21,5729783037475	,836055340169151	1,37624596207444	2	9,27857631759069	10,2943189596167	9	10	9,5	10,5		2				4	1	2	2	4	1	1	2	3	1	2	3	2	3	4	1	2	1	3	4	4	4	2,5	2	1
1	3	3	3	3,666666	47,4337218522456	42,8077892103776	2,26315789473684	2,21052631578947	23,1541229521886	22,0813842362054	1,89888655657516	1,56483311561914	1	9,25941136208077	10,2532511978097	9	10	9,5	10,5		4				4	2	2	1	4	4	1	3	3	2	2	4	1	2	1	2	2	1	1	3	2	4	2,5	2	1,5
1	2	2	3,666666	3,666666	44,9895339198623	51,7993868341494	1,84210526315789	2,21052631578947	15,7619834710744	16,3658004364213	-,14246933792509	-,0537849708347489	2	8,18891170431212	9,19644079397673	8	9	8	9		4				4	4	1	4	3	3	2	2	1	1	2	3	1	2	1	1	1	2	4	3	4	4	2	1,5	1,5
1	2	2	2,666666	2,666666	45,1467680309432	44,3322517360154	2,15789473684211	2,21052631578947	15,84427342689	17,8738975417527	-,3075835575095	,413731716007113	1	8,75564681724846	9,75222450376454	8	9	9	10		2				4	3	1	4	3	3	1	3	3	1	2	3	2	2	1	1	3	1	1	3	2	3	2,5	3	1,5
1	2	2	3,333333	3	59,2461846620326	43,3964670159681	2,21052631578947	2,21052631578947	15,1272727272727	17,9310344827586	-,583715482809635	,518211518253389	2	8,71184120465435	9,70841889117043	8	9	8,5	9,5		4				4	4	1	4	4	1	2	3	1	1	4	2	1	1	1	1	1	2	4	3	3	4	2,5	2,5	2
1	3	3	3,666666	3,333333	54,9911549505686	47,7528688123187	1,89473684210526	2,21052631578947	21,0387902695595	23,6065905953572	1,65298579067716	1,92563976033209	1	8,92813141683778	9,92470910335387	8	9	9	10		1				4	2	1	3	3	2	2	2	2	1	4	2	3	3	1	3	2	1	1	3	4	4	2,5	1,5	2,5
1	3	3	3	2,666666	53,8835235979809	54,599029135287	2,31578947368421	2,21052631578947	22,443028703307	22,8073349167167	1,8265040829191	1,649774989402	2	9,34976043805613	10,3436002737851	9	10	9,5	10,5		4				4	1	1	1	3	2	3	3	3	3	2	2	2	2	2	3	2	1	2	3	2	4	2,5	2	2,5
1	3	3	3	2,666666	43,0981028678343	55,6514728044416	2,15789473684211	2,21052631578947	19,6759259259259	20,4945723165623	1,27896992670738	1,2531296806212	1	9,05133470225873	10,0506502395619	9	10	9	10		4	2			4	3	2	3	3	2	2	2	2	2	2	2	2	2	2	2	3	1	1	3	2	4	1,5	3	2
1	2	2	4	3,666666	53,9350754019064	61,3885238604377	2,31578947368421	2,21052631578947	16,8	19,6796945972706	,0684205809574556	,941001065208768	1	9,44010951403149	10,4394250513347	9	10	9,5	10,5		4	2			4	3	4	2	3	2	1	3	2	1	2	3	2	4	1	2	1	1	1	4	4	4	2,5	2,5	2,5
1	3	3	3,333333	4	42,6057293012339	58,7583993805539	2,57894736842105	2,21052631578947	21,4666666666667	22,2715318869165	1,75656824064689	1,66957202688689	1	9,00479123887748	10,0123203285421	9	10	9	10		4	2			4	4	1	4	3	2	1	3	3	1	2	3	1	3	2	1	2	1	1	3	3	4	1	0	0
1	2	2	3,333333	3,333333	52,5066667005306	53,3870583037932	2,89473684210526	2,21052631578947	18,3524274125565	19,5664202001911	,837082261326485	,991990660560142	1	8,99110198494182	9,99863107460643	8	9	9	10		4	1			4	4	2	4	2	2	1	3	2	1	1	2	3	4	1	1	1	3	1	3	3	4	0	3	2
1	2	1	3	2,666666	49,0490799631303	55,8112526375012	2,36842105263158	2,21052631578947	15,1753833228313	14,2693796890117	-,556375597456341	-1,39881374386899	2	8,74469541409993	9,75222450376454	8	9	8,5	10		4	2			4	3	3	2	3	2	2	3	2	2	2	3	2	3	1	2	1	1	1	3	2	4	3	3	2,5
2	2	2	4	4	63,5706460635423	49,0277363994068	3,15789473684211	2,21052631578947	15,7477893118032	15,3254472350096	-,362309990488492	-,818380077443285	1	9,07871321013005	10,0342231348392	9	10	9	10		5				4	3	3	1	4	1	1	3	1	1	2	4	1	4	2	2	3	1	1	4	4	4	2	2,5	2
2	2	2	3,666666	4	47,7486205690034	44,6176235927739	2,26315789473684	2,21052631578947	17,4644710780841	17,7215362941796	,426469359709553	,311438239931963	2	9,10061601642711	10,031485284052	9	10	9	10		5				4	2	3	1	3	2	1	4	4	2	2	3	1	1	1	2	1	4	1	3	4	4	2	2	2,5
2	1	1	4	4	48,9649990919579	59,567604136631	2,73684210526316	2,21052631578947	14,012467366402	14,0350877192982	-1,25421406770736	-1,40613745327888	2	8,08487337440109	9,01574264202601	8	9	8	9		5				4	2	3	1	3	3	3	1	1	1	2	2	1	2	2	3	3	2	3	4	4	4	2	1	2,5
2	3	3	3,666666	2,666666	42,563855710762	49,3830314015824	2,73684210526316	2,21052631578947	20,608	22,3544258157563	1,51866113350732	1,8071432896615	2	8,50924024640657	9,50581793292266	8	9	8,5	9,5		6				4	3	3	2	3	2	1	3	4	1	2	3	2	1	2	2	1	1	2	3	4	4	1,5	2,5	0
2	2	2	3,666666	4	45,6153875700571	60,3096951042574	2,22222222222222	2,21052631578947	15,36	15,6240312480625	-,472488047146358	-,519175222253993	1	8,73100616016427	9,72758384668036	8	9	8,5	9,5	2	1				4	2	2	1	4	3	1	4	2	1	2	2	2	4	1	2	1	1	3	4	3	4	2	2,5	0
2	2	2	4	3,666666	46,0129948671733	54,7000643555572	1,68421052631579	2,21052631578947	15,2874228395062	16,2527392257122	-,493575567736826	-,213251677988819	2	8,66255989048597	9,65913757700205	8	9	8,5	9,5		1				4	4	1	4	4	4	1	3	4	1	4	1	1	1	1	1	1	1	1	4	9999	4	1,5	2	2
2	2	9999	2,666666	3,666666	65,6928871451067		2,15789473684211	2,21052631578947	16,2230038320188	9999	-,20472656640336	9999	1	9,47022587268994	10,4695414099932	9	10	9,5	10,5	0	5				4	2	2	1	3	4	2	3	2	2	2	3	2	4	1	2	1	1	1	3	2	3	1,5	3	2
2	2	9999	4	4	53,9149219790094		2,47368421052632	2,21052631578947	16,9945860829052	9999	,13271360866827	9999	2	9,39356605065024	10,3928815879535	9	10	9,5	10,5	0	5				4	3	3	2	2	2	2	2	2	2	1	2	2	2	2	2	1	2	4	4	4	4	1	0	3
2	2	9999	3,333333	3	55,7646495593231		2,21052631578947	2,21052631578947	18,6779372852337	9999	,959574009650435	9999	2	8,26009582477755	9,32785763175907	8	9	8,5	9,5		5				4	3	3	2	3	1	2	3	2	2	1	3	2	1	2	2	1	1	4	3	3	4	2	2,5	2
2	3	9999	2,666666	3,333333	58,7385198828226		2,26315789473684	2,21052631578947	18,7768595041322	9999	,991908277327307	9999	2	8,72826830937714	9,79603011635866	8	9	8,5	10		5				4	2	2	2	4	2	2	4	1	2	3	2	1	1	1	3	1	1	4	3	2	3	0	0	2
2	2	9999	2	3,333333	67,1755692006859		2,26315789473684	2,21052631578947	14,7274119682586	9999	-,946483783092575	9999	2	8,88980150581793	9,95756331279945	8	9	9	10		2				4	3	2	3	3	3	2	3	2	1	1	2	2	3	1	2	1	1	3	2	2	9999	2,5	2,5	2,5
2	2	9999	3,333333	3	59,8867237253193		2,31578947368421	2,21052631578947	17,6541204717181	9999	,50163021052441	9999	2	9,19096509240246	10,258726899384	9	10	9	10,5		5				4	3	3	3	3	3	3	2	3	1	1	1	2	1	1	3	1	1	3	4	2	4	0	2,5	1,5
2	3	9999	3,666666	3,666666	64,3726546608044		2,52631578947368	2,21052631578947	19,1418755209635	9999	1,11119066118537	9999	1	9,19917864476386	10,2669404517454	9	10	9	10,5		5				4	4	3	3	3	2	2	3	1	1	1	3	3	4	1	1	1	1	1	4	3	4	3	2,5	3
1	2	2	4	4	49,1850995430556	50,9905321191771	2,72222222222222	2,1875	15,1052934018388	18,1122448979592	-,834885238159845	,355461790828101	2	9,74127310061602	10,7405886379192	9	10	9,5	10,5		4	2			1		9999	9999	4	2	3	4	2	2	3	2	2	1	1	1	2	4	1	4	4	4	1,5	1	2
2	2	3	3,333333	3,333333	48,1365193343151	47,95281940497	2,36842105263158	2,1875	18,5339136388087	21,0701545778835	,657044856238218	1,1566517819772	1	9,92197125256673	10,9185489390828	9	10	10	11		5					1	9999	9999	3	3	2	3	2	1	3	3	3	3	2	2	2	1	1	3	3	4	2	2,5	0
1	2	2	2,333333	3	56,462894378882	55,5048548147126	2,05263157894737	2,17647058823529	15,5406761847404	15,8846952908587	-,473027769608136	-,482491958672587	2	8,77481177275838	9,81793292265571	8	9	9	10		4					2	9999	2	4	3	2	2	2	2	1	2	1	1	4	2	2	4	1	3	1	3	3	1	2
2	3	3	3,666666	3,666666	40,2249978125755	47,95281940497	2,10526315789474	2,17647058823529	20,352709254622	19,9104031856645	1,4736842923616	1,09279562086388	1	9,16632443531828	10,1820670773443	9	10	9	10	2	1				4	3	3	3	3	2	2	2	2	1	3	2	1	9999	9999	2	2	1	1	4	3	4	1	2	1,5
1	2	2	4	4	49,9440211543641	42,1899077341056	2,78947368421053	2,16666666666667	15,3825190388954	15,7543428089717	-,355467750995728	-,3590163872066	2	8,24093086926763	9,21834360027379	8	9	8	9		6	2			4	3	4	2	2	2	2	1	1	1	9999	2	2	2	2	3	2	1	3	4	4	4	2,5	1,5	2,5
1	3	3	4	4	49,0496286276861	48,2609867204054	2,42105263157895	2,16666666666667	20,8925619834711	23,3584606228923	1,61618329654169	1,88116514135359	1	8,95277207392197	9,94661190965092	8	9	9	10		4	2			4	1	1	1	4	3	2	4	3	1	1	4	1	4	9999	2	1	1	1	4	4	4	0	2,5	1,5
2	2	9999	2,666666	3,333333	41,7828704976848		1,89473684210526	2,16666666666667	14,6484375	9999	-,86868682322267	9999	2	8,64613278576318	9,64544832306639	8	9	8,5	9,5	0	5				4	2	3	4	4	2	2	3	9999	1	2	2	2	2	1	2	1	1	1	3	2	3	2	2,5	0
2	2	2	3,333333	3,666666	44,2016435566026	50,7479256871537	2,42105263157895	2,16666666666667	17,0798612908235	17,9679248260875	,368172913001863	,532358430684791	2	8,54483230663929	9,5605749486653	8	9	8,5	9,5		5				4	3	2	3	3	2	2	2	2	3	2	1	2	2	1	2	2	1	9999	4	2	4	1,5	2	1
1	2	2	3	2	51,5230063530911	53,0341035878791	1,94736842105263	2,15789473684211	15,8493955216652	15,3243404086491	-,195922402071392	-,707049122240299	2	8,38877481177276	9,36618754277892	8	9	8,5	9,5		4	1			4	3	4	1	4	2	2	2	1	2	4	4	1	1	1	2	1	1	1	3	3	3	1	1,5	0
1	2	2	3,333333	3,333333	45,2258761140731	45,0625757990675	2	2,15789473684211	17,7728570596119	19,193339100346	,704022318659331	,961518448956223	1	8,50650239561944	9,4839151266256	8	9	8,5	9,5		2	1			4	3	2	3	3	2	2	3	2	1	2	2	3	2	1	1	3	1	1	3	3	4	1,5	1,5	1
1	2	2	2	2,333333	45,1241793135483	55,5572242353818	2	2,15789473684211	17,7025771431366	17,2064321426963	,584672579156491	,14038337183412	1	9,12799452429843	10,1163586584531	9	10	9	10		4	1			4	3	2	4	2	1	2	2	1	2	2	3	2	2	2	3	2	1	1	2	2	2	2	2,5	2
1	2	2	4	3,666666	39,6409592664141	57,8405086098679	2,26315789473684	2,15789473684211	15,4379332073094	16,2844148858135	-,544745295901704	-,290467270983733	1	9,10061601642711	10,1437371663244	9	10	9	10		6				4	4	4	2	4	2	1	1	1	1	3	4	2	2	1	1	2	1	1	4	4	4	2,5	2,5	3
1	3	3	2,333333	3,333333	46,8326230869615	55,6067906560926	2,3125	2,15789473684211	21,4715754701902	23,0051020408163	1,49414831715769	1,57126825561119	1	9,77138945927447	10,8145106091718	9	10	10	11		1				4	3	4	2	3	4	2	1	3	1	1	4	1	1	1	3	1	1	1	4	1	2	0	2,5	0
1	2	2	3,666666	3,666666	57,1132206216051	55,7954489480284	1,94444444444444	2,15789473684211	17,2135556750941	17,1045129599579	,323731987098585	,0685319704204958	2	9,02121834360027	10,0561259411362	9	10	9	10		4				2	3	2	1	4	3	2	1	2	2	2	4	2	1	1	3	1	1	4	4	3	4	3	2	2
1	3	3	2,666666	3	39,5144780859483	52,0040115321035	2,42105263157895	2,15789473684211	22,4489795918367	23,4671519737551	1,76585894368058	1,84591662174452	1	9,50034223134839	10,5160848733744	9	10	9,5	10,5		6				4	4	3	3	3	1	1	2	1	1	1	1	1	4	4	1	4	1	1	2	2	4	0	3	0
1	2	2	3,666666	3	43,2905048155708	45,4589326308703	2,11111111111111	2,15789473684211	15,5042889871597	16,0204081632653	-,586221392818647	-,552538604333965	1	9,32238193018481	10,3299110198494	9	10	9,5	10,5		4	2			4	3	1	4	3	1	1	3	3	1	2	3	1	3	1	3	2	1	1	4	4	3	1,5	3	3
1	2	2	3,333333	4	48,2076915146878	48,1921821475879	1,94736842105263	2,15789473684211	17,4750267602268	17,3602853745541	,732993672106826	,44069868066399	1	8,11772758384668	9,11156741957563	8	9	8	9		2	1			4	3	3	4	3	2	1	2	2	1	2	3	1	3	2	2	1	1	1	4	2	4	0	3	2,5
1	2	2	3,666666	4	46,6236642506701	49,5236871638222	2,52631578947368	2,15789473684211	15,6546934625564	16,2517468039957	-,0829392939300752	,000826773482860666	2	7,40041067761807	8,39425051334702	7	8	7,5	8,5		4				4	2	2	2	3	2	2	2	1	1	4	2	2	1	2	2	1	2	4	4	3	4	2	0	0
1	2	2	3,666666	3,666666	36,1988409851747	50,2779760543724	2,05263157894737	2,15789473684211	18,389941827735	19,2096837857989	,850876315092734	,882011338712444	1	9,07049965776865	10,0780287474333	9	10	9	10		2				4	3	1	3	3	2	1	2	1	1	2	2	3	3	1	2	4	1	2	4	3	4	2,5	0	0
1	2	2	3,666666	4	58,1749247579364	48,400942158726	2,36842105263158	2,15789473684211	16,062655749377	15,785932405155	-,0767543852059565	-,430818958524316	1	8,43258042436687	9,44010951403149	8	9	8,5	9,5		4	2			4	2	2	2	3	2	2	3	1	1	3	3	2	2	2	2	3	1	1	4	3	4	2,5	3	2,5
1	2	2	2,666666	3,666666	48,0023085574618	50,9998441201313	1,73684210526316	2,15789473684211	18,8189522696895	18,5869913135617	,920967245649505	,618412340905469	2	9,09514031485284	10,1026694045175	9	10	9	10		4				4	3	2	4	3	3	1	2	2	1	2	2	1	1	1	1	3	1	4	3	2	3	1,5	1	0
1	1	1	3,666666	3,666666	60,0567360681469	49,6300182655322	1,89473684210526	2,15789473684211	14,3283290136437	14,7918188458729	-1,32879538695284	-1,20617772936474	2	9,57426420260096	10,570841889117	9	10	9,5	10,5		4				4	3	1	4	4	2	1	4	2	1	2	2	3	1	1	1	1	1	3	4	3	4	2,5	3	2,5
1	3	2	4	3,333333	50,7376388510488	52,155209928961	3,15789473684211	2,15789473684211	19,3545265398945	19,4471140256657	1,17217078734541	1,04422955746458	2	8,68172484599589	9,67556468172485	8	9	8,5	9,5		4	2			4	4	1	4	3	2	2	1	2	1	1	2	2	1	1	3	2	1	4	4	4	4	2,5	1	2
1	3	3	3	3	41,7089983708244	38,8678812530831	2,21052631578947	2,15789473684211	20,7562698623296	20,9054709141274	1,39249539776008	1,28443695947368	1	9,27310061601643	10,2669404517454	9	10	9,5	10,5		4	2			4	3	1	3	3	1	1	3	2	2	3	3	2	3	1	2	2	1	1	3	3	3	1,5	1,5	0
1	3	3	2	1	59,1662761823346	46,6013032357177	2,31578947368421	2,15789473684211	19,5893671890498	21,1218836565097	1,24150860484879	1,51619253100336	2	8,64339493497604	9,64271047227926	8	9	8,5	9,5		4	1			4	3	3	3	2	2	1	2	2	1	2	3	1	2	2	2	2	1	3	1	3	2	3	3	2
1	2	2	3,333333	3	41,1067543352276	60,7589443159298	2	2,15789473684211	17,7719008264463	18,7295222260257	,456329679620886	,571951102087428	2	9,31964407939767	10,3271731690623	9	10	9,5	10,5		4	1			2	3	3	3	4	3	1	2	2	1	2	3	1	2	1	1	1	2	4	3	3	4	2	0	1,5
2	2	2	3,666666	4	52,3841892634527	65,8902751253863	2,15789473684211	2,15789473684211	15,6191897757699	14,9704142011834	-,221019254452993	-,798050317736088	2	8,06570841889117	8,99657768651609	8	8	8	9	0	5				4	2	3	1	3	2	1	2	2	2	2	3	2	2	2	2	2	1	3	4	3	4	0	0	0
2	2	2	3,333333	3,333333	43,5178490183854	48,3707275261791	2,10526315789474	2,15789473684211	17,3574162877793	18,4478616667309	,481143922886948	,709890789907437	2	8,43805612594114	9,36892539356605	8	9	8,5	9,5		2				4	3	3	2	3	1	1	2	2	2	4	2	1	2	1	2	1	4	1	3	3	4	0	0	0
2	3	4	4	3	44,8353115709216	42,2571344327574	2,42105263157895	2,15789473684211	22,4965706447188	26,3199957376525	1,98308136007894	2,33687470112872	1	8,84873374401095	9,84531143052704	8	9	9	10	2	6				4	4	2	2	4	2	1	3	2	1	2	2	3	4	1	1	1	1	1	4	4	4	1,5	3	1
2	2	2	2,666666	3	57,7067441057343	56,8198956084137	2	2,15789473684211	14,9221453287197	16,2737889273356	-,827038602314662	-,295444374282409	2	8,82409308692676	9,82067077344285	8	9	9	10		5				4	3	3	2	4	2	2	3	2	1	2	3	1	1	1	2	1	1	3	2	2	4	2	2,5	3
2	1	1	4	4	48,6176263579549	63,2139487102394	2,61111111111111	2,15789473684211	13,0568731967333	13,7924563708013	-2,52914220955903	-2,05911064712813	1	9,94113620807666	10,9377138945927	9	10	10	11		2				4	4	1	4	4	2	1	4	2	1	2	2	2	1	2	1	2	1	1	4	4	4	3	0	2
2	1	2	3,333333	3	44,4398022649992	55,4239898551043	2,3125	2,15789473684211	13,2546224103364	15,263723217819	-2,18246862572197	-,991694194291438	1	9,28405201916495	10,280629705681	9	10	9,5	10,5	0	5				4	3	2	3	4	3	1	3	3	1	1	2	3	3	1	1	1	1	1	3	3	4	0	3	2
2	2	9999	4	3,333333	59,293081931079		1,94117647058824	2,15789473684211	15,684724489972	9999	-,398604003180189	9999	1	8,77481177275838	9,7741273100616	8	9	9	10	0	5				4	4	4	1	3	2	1	3	2	1	2	3	2	4	1	1	1	1	1	4	4	4	2,5	3	2,5
2	2	9999	3,666666	4	64,2362925048295		2,27777777777778	2,15789473684211	15,3388429752066	9999	-,60532978423565	9999	1	8,78302532511978	9,8507871321013	8	9	9	10	1	6				4	3	4	2	4	2	2	4	2	2	1	1	1	4	1	1	1	1	1	4	3	4	2,5	1	3
2	2	9999	3,666666	3,666666	52,2617325005089		1,88235294117647	2,15789473684211	17,0493899515158	9999	,401268716691662	9999	1	8,5284052019165	9,59616700889801	8	9	8,5	9,5		5				4	3	3	3	3	2	1	3	3	1	1	3	2	3	2	1	1	1	1	4	3	4	1,5	1,5	1,5
2	2	9999	4	4	53,248991520656		2,31578947368421	2,15789473684211	16,699652614157	9999	,0228424197714138	9999	1	9,2539356605065	10,321697467488	9	10	9,5	10,5		5				4	3	4	1	3	2	1	3	3	1	2	4	1	4	1	1	1	1	1	4	4	4	0	1,5	2
1	2	2	3	3,333333	44,5864918087138	51,6201414921237	2,21052631578947	2,11764705882353	15,8100316200632	18,7098255280073	-,116458813106315	,884526852053281	2	8,03011635865845	9,07323750855578	8	9	8	9		4				4	2	2	1	3	1	1	2	1	1	2	3	9999	9999	4	2	2	1	4	3	3	3	0	3	2
1	2	2	3,666666	3,666666	49,294868797496	55,7893262325507	1,94736842105263	2,11111111111111	14,8022171831696	14,5263671875	-,825980357296448	-1,19393017920696	1	8,68446269678303	9,66187542778919	8	9	8,5	9,5		1				4	3	1	3	3	2	1	9999	1	1	3	2	2	4	3	1	2	1	1	3	4	4	1,5	2,5	1,5
2	2	2	3	4	55,146251089075	52,2000228548556	2,52631578947368	2,11111111111111	17,1858216970999	19,3877551020408	,364131491395814	,937625314105162	1	8,82956878850103	9,84531143052704	8	9	9	10		5				4	4	2	4	4	2	2	1	1	2	2	2	2	9999	1	2	1	1	1	1	4	4	3	2	2,5
1	2	9999	3	2	40,9010520330401	59,2890571130659	2,42105263157895	2,10526315789474	14,5288032110351	9999	-1,07257731912255	9999	2	8,92265571526352	9,90006844626968	8	9	9	10		4	1			4	4	1	4	2	1	2	1	1	1	4	3	2	2	3	2	1	1	1	3	3	3	2	1,5	1,5
1	3	9999	3	3	41,6043929106461		2,10526315789474	2,10526315789474	19,9654975323689	9999	1,63768548989344	9999	1	8,24640657084189	9,22381930184805	8	9	8	9		6				4	4	2	4	3	2	1	1	1	1	2	2	2	3	1	2	3	1	1	3	3	3	0	1,5	1
1	2	2	3,666666	2,333333	53,0006151745975	40,4116544255915	2,45454545454545	2,10526315789474	16,7822387972729	16,3819204152249	,279832022482651	-,126754426281774	1	8,39698836413415	9,38535249828884	8	9	8,5	9,5		4	2			4	3	1	3	2	2	2	1	2	2	2	3	2	3	2	3	1	1	1	3	4	4	1,5	0	1,5
1	2	2	4	4	59,0425996624244	63,001820456198	2	2,10526315789474	18,2423144615306	19,3652501344809	,882168593460363	1,01381617173706	1	8,71184120465435	9,70020533880903	8	9	8,5	9,5		4	2			4	2	1	2	2	1	1	4	2	3	2	2	2	3	4	1	2	1	1	4	4	4	2	3	2
1	2		2		43,3283582047006		1,78947368421053	2,10526315789474	15,19890260631		-,895158930211332		1	10,0451745379877		10		10			4				4	1	2	1	3	3	4	1	1	3	3	2	1	2	1	4	2	1	1	2	2	2	2,5	1,5	1
1	2	2	3,333333	3,666666	40,9670962596855	46,3840496843779	2,15789473684211	2,10526315789474	16,1852239528816	16,7239671347824	-,0308234967471596	,0110195877165938	2	8,69815195071869	9,74127310061602	8	9	8,5	9,5		1				4	3	1	4	2	2	1	1	1	1	4	2	3	1	4	1	1	1	3	3	3	4	2	1	1
1	2	3	3	3	55,9829401538771	39,6921519410818	1,84210526315789	2,10526315789474	18,5604345857854	21,1111111111111	,995550389644228	1,47787489881514	1	8,55030800821355	9,59342915811088	8	9	8,5	9,5		1				4	1	1	4	3	4	2	1	2	3	2	3	1	2	1	3	1	1	1	3	9999	3	3	2,5	2
1	2	2	3	3	60,5904928515303	56,8421821886564	2,10526315789474	2,10526315789474	15,7090909090909	15,9322753436802	-,382828878969353	-,459002706717655	2	8,90075290896646	9,9356605065024	8	9	9	10		4				4	4	1	4	3	1	2	3	2	3	1	3	1	1	1	3	1	1	1	4	2	3	2,5	2,5	2
1	4	3	2,666666	2,333333	40,5703619694967	36,3893911896803	2,21052631578947	2,10526315789474	24,254081441171	24,1156460266278	2,08476539117523	1,96215491771041	1	9,40451745379877	10,4394250513347	9	10	9,5	10,5		4				2	2	2	1	2	2	3	2	1	1	3	2	2	2	4	2	2	1	4	2	2	4	3	1	1,5
1	2	3	3,666666	2,333333	49,7985684581141	45,9725945123845	2,68421052631579	2,10526315789474	18,2716049382716	22,1938775510204	,732508813613454	1,58448898729883	2	8,87611225188227	9,89185489390828	8	9	9	10		2				4	4	2	4	4	1	1	2	2	1	2	4	2	1	1	1	1	1	2	4	3	4	2	2,5	3
1	3	3	4	4	57,7834565481727	53,2006270788727	2,05263157894737	2,10526315789474	21,8214709706597	22,0541902961563	1,89522449616905	1,68603702715065	1	8,61601642710472	9,62354551676934	8	9	8,5	9,5		1	2			4	3	1	4	3	1	1	3	2	1	4	2	1	4	1	1	2	1	1	4	4	4	2,5	3	2,5
1	2	2	4	3,666666	60,0300201184382	69,184180030555	2,26315789473684	2,10526315789474	14,802546452047	15,5398268766162	-,825760266944777	-,566169279250505	1	8,65434633812457	9,64818617385352	8	9	8,5	9,5		4	2			4	3	2	3	3	2	1	1	1	1	2	2	1	1	3	2	3	1	4	4	4	4	2,5	3	2
1	2	2	4	4	50,9331304007814	45,5463341837797	2,42105263157895	2,10526315789474	15,3086419753086	15,5789037834481	-,503487119401508	-,544270617923259	1	8,33675564681725	9,3305954825462	8	9	8,5	9,5		4	2			4	4	1	1	4	3	2	1	1	2	2	3	2	3	2	2	1	1	1	4	4	4	0	2,5	0
1	1	1	3,666666	3,333333	51,3981892861426	61,9888345688525	2	2,10526315789474	13,8684915744372	13,8115393183337	-1,52564425433817	-1,70819052595238	2	8,79123887748118	9,78507871321013	8	9	9	10		6	2			4	4	1	4	2	2	2	1	1	1	2	2	2	1	1	2	2	4	2	4	3	4	0	2	2
1	2		4		57,1197948225255		2,17647058823529	2,10526315789474	19,0851021590214		,779382141728295		2	10,2094455852156		10		10			1				4	1	3	2	4	3	1	1	1	1	3	3	2	2	3	3	1	1	1	4	4	4	2,5	2,5	2,5
1	3	4	2,333333	3	49,6577388348667	56,1278095411605	2,21052631578947	2,10526315789474	21,7344290657439	23,5351549954394	1,78628249470298	2,05007472699298	2	8,27652292950034	9,28405201916495	8	9	8,5	9,5		4				4	4	1	4	3	2	1	3	1	1	2	2	1	2	2	1	3	1	2	2	2	3	2	2,5	0
1	2	2	4	3,666666	67,4030427842678	52,6465670128194	2,21052631578947	2,10526315789474	17,112290427258	16,9113271176354	,51630347082503	,194737618750848	2	8,13689253935661	9,14442162902122	8	9	8	9		4				4	4	1	4	2	1	2	1	1	3	2	2	1	1	4	2	3	1	1	4	4	4	2,5	3	2
1	2	2	2,333333	3	45,8166585239	61,1156304911851	2,05263157894737	2,10526315789474	15,1440329218107	15,785932405155	-,604898172848969	-,430818958524316	1	8,7419575633128	9,74948665297741	8	9	8,5	9,5		4				4	3	1	4	2	2	2	2	2	2	1	2	2	2	2	2	3	1	1	3	2	2	2,5	1,5	2
1	4	3	1,333333	3	60,0344914640141	53,7177280833332	1,94736842105263	2,10526315789474	23,7047771854459	22,2318672839506	2,51045488828275	1,92772915325161	1	7,80835044490075	8,81587953456537	7	8	8	9		6	1			4	3	1	4	2	1	3	1	1	1	2	3	2	3	2	1	2	1	3	2	1	1	2,5	1	3
1	2		2,333333		59,6055004604491		1,89473684210526	2,10526315789474	17,1453885849068		,00241729383048705		1	10,4695414099932		10		10,5			4				4	4	2	4	4	1	1	3	3	1	1	3	1	2	1	1	2	1	1	2	2	3	3	2,5	3
1	2	2	3,666666	3,333333	43,2813727578138	46,2582602691512	2,15789473684211	2,10526315789474	14,6854348607227	15,6168055474623	-1,03461085014777	-,648254814060468	1	9,02121834360027	10,0177960301164	9	10	9	10		4				4	3	2	3	4	2	2	1	1	1	2	2	2	4	1	2	2	1	1	4	3	4	2,5	2	2,5
1	2	2	3,333333	3,333333	43,8759658033631	44,5904054383771	2,36842105263158	2,10526315789474	16,1865569272977	15,991002004988	-,140183714069601	-,430252285390322	2	8,93634496919918	9,93018480492813	8	9	9	10		4	2			4	3	1	3	3	2	2	2	3	3	1	2	2	2	1	2	2	1	1	3	3	4	1,5	0	1
1	3	2	2,666666	2,666666	46,9155801948886	49,4965487572999	2,05263157894737	2,10526315789474	20,1532129806116	20,0831024930748	1,23745638693046	1,06052321065345	1	9,5523613963039	10,5462012320329	9	10	9,5	10,5		4	2			1	3	1	1	4	3	2	4	4	2	1	4	1	4	1	1	1	1	1	3	3	2	3	2,5	3
1	3	3	3,333333	3,333333	40,8597366457096	47,875451385634	2,05263157894737	2,10526315789474	19,3163479876767	20,5396153326427	1,16746974594396	1,26495899230765	1	9,10335386721424	10,1108829568789	9	10	9	10		4	2			1	4	1	1	4	2	1	3	2	1	2	3	3	4	1	3	2	1	1	3	3	4	2,5	2	0
1	2	2	3,333333	2	41,6556111168422	40,7852305366731	2,05263157894737	2,10526315789474	15,5997848305541	16,4810080350621	-,552741860183919	-,314781014404464	2	9,66735112936345	10,6748802190281	9	10	9,5	10,5		4	2			4	4	2	3	3	2	2	3	2	1	1	2	1	1	1	2	1	4	1	2	4	4	0	3	1,5
2	2	2	4	3,666666	43,3183372502153	55,6401312553258	2,15789473684211	2,10526315789474	15,5423697905708	15,8163265306122	-,277263343886605	-,323336689576354	1	8,12594113620808	9,14168377823409	8	9	8	9	0	5				4	3	3	1	2	2	2	1	2	2	2	3	1	3	3	2	2	1	1	4	4	4	1,5	0	0
2	2	2	4	4	37,8184220874201	33,7065610408406	2,16666666666667	2,10526315789474	16,4060380717545	17,6803306321717	-,00709448996491012	,337459579383216	1	8,90896646132786	9,83436002737851	8	9	9	10		6				4	3	3	1	2	2	2	2	2	2	1	2	2	4	1	2	1	1	3	4	4	4	0	1	0
2	2	9999	4	4	43,4832443463842		3	2,10526315789474	15,5829903978052	9999	-,333534159736353	9999	2	8,58316221765914	9,53867214236824	8	9	8,5	9,5		6				4	2	3	1	3	1	2	1	2	2	1	3	1	2	2	2	3	1	4	4	4	4	1	1,5	0
2	3	3	3,666666	2,333333	56,2939551176436	56,6719529071822	2,52631578947368	2,10526315789474	19,5822637433545	20,4263810123924	1,16132734586083	1,33210980038029	2	8,77207392197125	9,70294318959617	8	9	9	9,5	0	5				4	3	4	3	2	1	1	1	1	1	1	1	3	4	2	2	2	1	3	4	4	3	2	3	0
2	2	1	3,666666	3,333333	54,6938784988963	53,4745109384559	2,31578947368421	2,10526315789474	14,310492231798	14,3127645355313	-1,17115666295157	-1,3049913580745	1	8,31759069130732	9,24845995893224	8	9	8,5	9		5				4	3	3	1	4	2	1	4	1	1	2	3	1	4	1	1	2	1	1	4	3	4	2,5	2,5	2,5
2	2	2	4	4	50,6194682314574	60,3418266681813	2,875	2,10526315789474	14,2603550295858	16,845703125	-1,07460729512953	,165937659060791	2	8,04654346338125	9,04312114989733	8	9	8	9		1				3	2	2	2	4	2	2	4	3	2	1	2	1	4	1	2	1	1	1	4	4	4	2,5	2,5	2,5
2	4	9999	2,666666	3,666666	46,7905165666858		2,26315789473684	2,10526315789474	23,4547672087082	9999	2,08097284404696	9999	2	9,0321697467488	10,031485284052	9	10	9	10		5				4	3	3	3	3	2	2	3	1	1	3	1	3	1	1	1	1	2	2	3	2	3	0	1,5	2,5
1	3	3	4	3,666666	46,2443724338865	46,5968583079275	2,26315789473684	2,07692307692308	19,7066251181474	20,80396428724	1,55888657014313	1,59352318446695	1	7,98357289527721	8,99110198494182	7	8	8	9		2				4	1	1	1	4	2	1	2	1	1	9999	9999	9999	4	2	9999	3	9999	9999	4	4	4	2	0	1,5
1	4	4	3,666666	2,666666	48,3488582343374	47,4354215588809	2,36842105263158	2,0625	24,2334263239185	25,3936230867067	2,08149506419747	2,16730620678456	1	9,31964407939767	10,3189596167009	9	10	9,5	10,5		4	2			1		9999	9999	2	3	1	2	4	1	2	3	2	4	2	1	3	1	1	4	3	4	1,5	2	2
1	1	2	3,333333	4	63,3174720427245	42,1341951893844	2,21052631578947	2,0625	13,4183673469388	15,0761275495547	-2,04386943296496	-,971399734000969	1	8,84599589322382	9,84531143052704	8	9	9	10		4	2					4	9999	3	2	2	3	3	2	1	2	2	1	1	1	2	2	2	4	2	4	3	2,5	2,5
1	2	2	3,333333	3,666666	44,6720319052596	49,0277363994068	2	2,0625	15,3760307520615	15,5936734239251	-,582461521942719	-,661433724327879	1	9,04585900068446	10,0451745379877	9	10	9	10		4	2			1		9999	9999	4	2	2	3	2	2	3	2	2	3	1	3	1	1	1	3	3	4	0	3	2,5
2	2	9999	3,666666	4	69,9865237617537		2	2,05882352941176	16,2504008943239	9999	-,191129076785542	9999	1	9,28678986995209	10,2861054072553	9	10	9,5	10,5		5				4		9999	1	3	2	2	3	1	2	2	2	1	4	2	2	2	1	1	4	3	4	9999	9999	9999
1	2	1	2,666666	3	62,0220106322968	68,8364959451515	2,36842105263158	2,05263157894737	14,6557858559554	14,3480257116621	-,991449984747378	-1,34815479963771	2	8,91444216290212	9,89185489390828	8	9	9	10		4	2			4	3	1	3	2	1	2	3	2	1	4	2	2	1	1	1	1	4	1	3	2	3	2	1,5	1,5
1	2	2	4	3,666666	50,588755166465	43,3131531600007	2,47368421052632	2,05263157894737	18,6477702594704	18,4361093452003	,863559223325748	,567491246213823	2	9,15537303216975	10,1437371663244	9	10	9	10		4	2			4	3	4	1	4	1	1	2	1	1	2	4	2	1	1	1	1	1	4	4	4	4	1	0	0
1	2	2	4	4	57,7834565481727	44,3322517360154	2,42105263157895	2,05263157894737	14,2661179698217	14,6428571428571	-1,20400757943903	-1,11542944626916	1	8,3066392881588	9,29500342231348	8	9	8,5	9,5		4	2			4	3	3	2	4	1	3	1	1	1	1	2	2	4	1	2	2	1	1	4	4	4	2,5	2,5	3
1	2	2	3,666666	4	42,9805232670027	61,6875585606118	2,26315789473684	2,05263157894737	16,2737889273356	17,7544138067844	,0112395550714078	,449443556909389	2	8,42436687200547	9,41273100616016	8	9	8,5	9,5		4	1			4	4	1	4	4	3	2	1	2	1	2	3	1	1	1	2	1	1	1	4	4	3	1,5	2	1,5
1	2	2	3	3	57,090923134966	63,2154270846338	1,52631578947368	2,05263157894737	15,2662721893491	16,6770309231726	-,505338796509954	-,0105984630506915	2	8,38603696098563	9,42094455852156	8	9	8,5	9,5		4				4	2	2	2	3	2	1	3	1	1	1	3	2	3	2	1	1	1	4	3	4	2	2	2,5	2
1	9999	4	4	4	52,522604601826	50,5402050447942	2,84210526315789	2,05263157894737	9999	24,922711058264	9999	2,08981296151289	2	9,00479123887748	10,0396988364134	9	10	9	10		4				1	2	2	1	3	2	3	2	1	2	1	3	3	4	1	3	2	1	2	4	4	4	9999	9999	9999
1	2	2	4	3,666666	39,8329777636298	42,6619825339867	1,73684210526316	2,05263157894737	16,0370824231445	16,9978338657869	-,321500120043853	-,0851915306084501	2	9,45106091718001	10,466803559206	9	10	9,5	10,5		4				4	3	4	2	2	1	1	3	1	1	1	3	2	2	3	1	1	1	3	4	4	4	0	3	0
1	2	2	4	3,666666	57,1517921916561	51,7993868341494	2,22222222222222	2,05263157894737	16,2993572084481	17,1182524679689	-,0855260170014047	,0741807792668242	2	8,85420944558522	9,8507871321013	8	9	9	10		4				4	3	1	3	3	1	2	3	1	2	2	2	1	1	2	2	2	1	3	4	4	4	1	2,5	1
1	2	3	3	3	54,261134022109	65,4851681166391	1,42105263157895	2,05263157894737	18,9680348132834	21,3559688581315	1,05363182599038	1,46724873063621	1	9,01300479123888	10,009582477755	9	10	9	10		2				4	3	1	2	4	1	2	4	1	2	2	1	1	4	1	2	2	1	1	3	3	3	2	2,5	2
1	2	2	4	3,666666	49,8582415534855	50,1163423339682	2,27777777777778	2,05263157894737	15,203831588327	15,992961026862	-,689707054128505	-,441470283414134	1	8,8952772073922	9,89185489390828	8	9	9	10		4				4	3	1	4	4	2	1	3	2	1	1	3	1	4	1	1	1	1	1	4	4	4	1,5	0	0
1	1	2	4	3,666666	38,39052727399	51,1600795568957	2	2,05263157894737	14,269958197737	15	-1,33735185580831	-1,01956263560862	1	9,14989733059548	10,1464750171116	9	10	9	10		4				4	3	1	4	3	2	1	3	2	1	3	2	1	3	1	2	1	1	1	4	4	4	0	0	0
1	2	2	2,333333	2,333333	48,0311335777406	55,07164170512	2,05263157894737	2,05263157894737	18,8119309893869	19,5036259627945	1,00063995836091	,973043797975794	1	9,04312114989733	10,0369609856263	9	10	9	10		2	2			4	2	1	3	2	1	2	3	2	1	1	3	3	3	3	2	1	1	1	2	2	3	2	1,5	0
1	2	2	3,333333	3,666666	51,3228950931167	63,2514501628638	2,05555555555556	2,05263157894737	15,8917764328943	16,4437764160275	-,374437607763548	-,331189999490774	1	9,25667351129363	10,2505133470226	9	10	9,5	10,5		4	2			4	3	1	4	4	2	1	1	1	1	2	2	2	3	1	1	4	1	1	4	2	4	1,5	0	2
1	2	2	4	4	61,9607604303497	67,0245702347369	2,10526315789474	2,05263157894737	15,6430763040089	15,7768566738702	-,306874119461356	-,435703686195937	1	8,29295003422314	9,29226557152635	8	9	8,5	9,5		4	2			4	2	3	2	2	1	1	2	1	1	2	3	2	4	2	2	3	1	1	4	4	4	2,5	3	3
1	2	2	4	3,333333	53,8348463100301	50,3196246119597	3,0625	2,05263157894737	15,030276816609	15,6933755847291	-,879755211968633	-,700959506677441	2	9,37987679671458	10,3791923340178	9	10	9,5	10,5		4	1			4	3	4	1	3	1	1	3	2	1	2	3	2	3	1	1	2	1	1	4	4	4	2,5	0	2
2	2	2	3,333333	4	47,8511070395029	52,2763232526136		2,05263157894737	16,0254464665105	17,6183450353673	-,0964606121498608	,412883585897053	1	8,70636550308008	9,66187542778919	8	9	8,5	9,5		5				4	3	3	3	3	4	1	1	3	1	2	3	2	1	1	1	1	1	1	3	3	4	3	2	2
2	2	2	3	3,666666	61,2490793379637	58,0532108500333	2,23529411764706	2,05263157894737	16,5698758591294	17,6530612244898	,0750789794787107	,326523907208682	1	8,87063655030801	9,86721423682409	8	9	9	10		2				4	1	1	1	3	2	1	4	2	1	1	1	2	3	1	2	4	1	4	4	2	3	1,5	2,5	3
2	2	2	2,333333	2,333333	40,138761327362	49,4965487572999	1,63157894736842	2,05263157894737	14,8800297600595	15,93017578125	-,901093776593237	-,475026709028111	1	9,14442162902122	10,1409993155373	9	10	9	10		1				4	3	4	3	3	1	1	3	2	1	3	3	1	1	1	2	1	1	1	3	2	2	0	2,5	2,5
2	3	3	3	2,666666	55,1601812752234	60,7974299554757	2,47368421052632	2,05263157894737	19,6389605237056	22,8129339416782	1,26777709122337	1,77853291427801	1	9,1854893908282	10,1820670773443	9	10	9	10		1				4	2	2	2	3	3	1	3	3	1	2	2	2	3	1	1	2	1	1	3	2	4	2	2,5	0
2	2	2	3	3,666666	51,2316544047993	56,5545192522858	2,05555555555556	2,05263157894737	16,3265306122449	17,0601071216029	-,0725045445408426	,05019699245147	2	8,83778234086242	9,83436002737851	8	9	9	10		6				4	4	1	4	3	3	1	3	3	1	1	2	1	2	1	2	1	1	1	3	3	3	3	1	1,5
2	2	9999	3,333333	3,333333	57,8171601840996		2,10526315789474	2,05263157894737	14,5885059406079	9999	-,90608021526334	9999	2	8,62696783025325	9,62628336755647	8	9	8,5	9,5	1	6				4	2	2	1	4	3	2	3	2	2	2	1	1	1	2	3	1	1	2	4	2	4	1	2	1,5
2	2	9999	3,333333	2,666666	62,5984585889026		1,84210526315789	2,05263157894737	16,1148557665782	9999	-,159095254148316	9999	1	8,92539356605065	9,99315537303217	8	9	9	10	0	5				4	3	2	2	3	2	1	3	2	1	3	2	2	3	2	1	1	1	1	4	3	3	2,5	2,5	3
2	3	9999	3,333333	3,333333	38,2811456851936		2,31578947368421	2,05263157894737	21,5384615384615	9999	1,6791215181569	9999	2	8,89801505817933	9,91375770020534	8	9	9	10		5				4	3	3	3	3	2	2	3	1	3	2	1	1	1	1	3	1	1	1	4	2	4	0	2,5	2,5
1	2	2	3	3,333333	50,1193425653191	52,3315687238961	1,94736842105263	2	15,8673469387755	16,2788515668981	-,181685102287535	-,177077648097347	1	8,26283367556468	9,25119780971937	8	9	8,5	9,5		4	2			4	3	1	3	3	1	2	2	1	2	2	2	1	4	1	2	2	1	1	3	2	4	3	2,5	1,5
1	2	2	3	3,333333	43,9128073497683	46,6997146455728	2,05263157894737	2	16,0911990992682	16,6659357045744	-,389707410653051	-,324361609059455	1	9,82340862422998	10,8117727583847	9	10	10	11		4	2			4	1	3	1	4	1	2	3	1	1	2	3	3	2	2	1	1	2	1	3	3	3	0	2	2,5
1	2	2	3,666666	3,666666	41,5146213961555	42,9120101701084	2,05263157894737	2	14,6102710205274	15,7267805081216	-1,14184564245473	-,683607509976032	2	9,27310061601643	10,3080082135524	9	10	9,5	10,5		4				1	3	1	1	3	3	2	2	2	1	2	3	2	1	4	2	1	1	3	4	3	4	1,5	0	0
1	2	2	4	3,666666	54,5702886893059	51,5352519723795	2,05555555555556	2	16,5641737750446	18,8279807215891	,299512394341684	1,00614650222472	1	8,20533880903491	9,24024640657084	8	9	8	9		4					1	2	1	3	2	2	3	2	1	3	2	2	3	2	2	2	1	2	4	4	4	2	1	1,5
1	2	2	3,666666	4	61,2091420945456	61,4270523305948	2,21052631578947	2	15,3718751617411	15,9143518518519	-,566000057598941	-,467830457750085	2	8,85968514715948	9,89459274469541	8	9	9	10		4				1	3	1	1	2	3	2	2	2	3	1	2	2	3	1	1	4	2	2	4	3	4	2	2	3
1	2	2	4	4	57,2508419743068	51,1166768150309	2,31578947368421	2	14,5885059406079	14,7993987744248	-,971871205670161	-1,01270041419259	1	8,44900752908966	9,45653661875428	8	9	8,5	9,5		4	2			4	1	1	2	2	2	2	1	2	2	2	2	3	4	2	2	2	1	1	4	4	4	1	2,5	0
1	1	2	3,666666	3,666666	40,0620371991824	54,3876625278102	2	2	13,7877211238293	14,5263671875	-1,57778456861303	-1,19393017920696	1	8,3066392881588	9,30047912388775	8	9	8,5	9,5		4	2			4	4	1	1	3	2	2	2	2	2	2	2	1	2	2	2	2	1	1	4	3	4	2,5	0	0
1	2	2	3,666666	4	46,0693221885341	63,764365302949	2,15789473684211	2	14,5423952887447	15,5829903978052	-,9594491631378	-,45804303556929	1	8,24366872005476	9,23750855578371	8	9	8	9		1	2			4	2	2	1	3	2	2	3	2	2	1	2	9999	4	1	2	1	1	1	4	3	4	0	0	1,5
1	3	3	3	3,333333	41,3536125465611	48,597093352626	1,94736842105263	2	19,6752283541375	21,7861957217358	1,18896541154324	1,49517484778074	2	8,95003422313484	9,95756331279945	8	9	9	10		2				3	1	2	2	3	3	1	2	3	1	2	3	1	2	2	2	1	2	2	3	3	3	1,5	0	0
1	2	2	3	3,666666	37,7511816305148	39,8069057149404	1,84210526315789	2	15,8579881656805	15,6641270179551	-,186807111530501	-,497050626858565	1	8,7419575633128	9,74948665297741	8	9	8,5	9,5		4	2			4	4	1	4	2	3	1	2	3	1	2	3	1	2	1	1	1	1	1	4	1	4	0	0	0
1	3	3	2,333333	1,666666	41,0599862100101	47,4354215588809	2,38888888888889	2	22,1037703555186	23,3777777777778	1,90025735600983	1,88467554424518	1	9,06776180698152	10,0643394934976	9	10	9	10		4				4	3	3	2	3	2	1	3	2	1	2	2	1	1	2	2	2	1	1	2	2	3	2	3	2,5
1	2	2	2,333333	3	51,5978316654794	39,9566724204977	2,16666666666667	2	16,0204081632653	17,8738975417527	-,110721046586949	,49615382986918	2	8,51745379876797	9,52498288843258	8	9	8,5	9,5		6	2			4	3	1	4	9999	2	2	2	1	2	1	2	1	1	1	2	1	4	2	2	2	3	1	3	2,5
1	4	4	2	2	37,1833274550105	48,0345235728996	1,94736842105263	2	25,553197465747	25,2921840759679	2,5073706880843	2,19572830430052	1	8,88158795345654	9,88911704312115	8	9	9	10		4	1			4	2	3	3	3	2	1	3	3	1	2	3	1	1	1	1	1	2	1	1	2	3	9999	9999	2
1	2	9999	3,666666	4	45,843182170099		2,26315789473684	2	16,1607736318732	9999	-,235856572992828	9999	1	9,44558521560575	10,4531143052704	9	10	9,5	10,5		4	2			4	4	3	2	4	2	1	2	1	1	9999	3	1	2	1	1	2	1	1	4	3	4	1,5	3	3
2	2	2	3,666666	3,666666	61,3623242285018	52,2763232526136	2,15789473684211	2	15,7949918982585	15,6430763040089	-,124515442914947	-,422803219984133	1	8,20533880903491	9,22108145106092	8	9	8	9		5				4	3	3	2	3	2	1	3	2	1	1	2	1	4	1	1	2	1	1	4	3	4	3	3	2,5
2	2	2	3	3,333333	60,0435731657369	49,4591744062477	2,31578947368421	2	15,4034000187846	15,84427342689	-,364415722300226	-,3075835575095	1	8,10130047912389	9,1170431211499	8	9	8	9	0	5				4	3	4	2	3	2	1	3	2	1	9999	1	1	3	2	1	1	1	1	3	2	4	3	3	2
2	2	2	4	4	47,9458775267331	47,667077542716	2	2	16,1917679207259	17,3124820570914	-,00938811139953563	,289558618824702	1	8,34770704996578	9,36344969199179	8	9	8,5	9,5		5				4	2	2	1	4	2	2	4	2	3	2	2	1	1	1	1	1	1	2	4	9999	4	0	0	3
2	2		4		48,986938343515		2,21052631578947	2	17,1157513814856		-,0109041972728786		1	10,7433264887064		10		10,5			5				4	4	4	1	2	2	1	1	2	1	2	3	2	4	1	1	1	1	1	4	4	4	2	2,5	0
2	4	4	2,333333	2,333333	40,1712090544402	41,2007831884249	2,15789473684211	2	33,769322235434	33,9335180055402	3,30614020188878	3,0694823221955	2	9,43737166324435	10,3928815879535	9	10	9,5	10,5		2				4	3	2	4	2	2	1	1	2	1	2	3	2	2	2	1	2	1	1	2	2	3	1,5	2,5	2
2	2	2	3	1,666666	52,9568416500843	50,2779760543724	2,21052631578947	2	14,7959183673469	18,3673469387755	-1,01495077929621	,50021551867807	1	9,38809034907598	10,3846680355921	9	10	9,5	10,5	1	6				4	2	2	2	3	2	2	3	2	2	2	1	1	2	1	2	3	1	1	3	3	3	2,5	2,5	2,5
2	3		4		49,5284251602884		2,15789473684211	2	22,7183018288672		1,69998718150116		1	10,4859685147159		10		10,5			6				4	2	2	2	3	9999	1	2	1	1	1	2	2	4	1	2	4	1	1	4	4	4	2,5	2,5	2,5
2	2	2	2,333333	4	58,4510596064738	52,8453475893316	2,21052631578947	2	15,0924482067276	15,7529930686831	-,637337619643864	-,448585812928712	1	8,50102669404517	9,49760438056126	8	9	8,5	9,5		6				4	2	2	1	4	2	1	3	1	1	3	2	3	4	1	1	1	1	1	2	3	2	2	3	2,5
2	3	9999	3,333333	3,666666	42,6460613482131		2,21052631578947	2	21,0475124068895	9999	1,46287348312989	9999	1	9,3388090349076	10,3381245722108	9	10	9,5	10,5		5				4	3	3	1	3	2	1	3	2	1	2	2	2	3	1	2	1	1	1	3	3	4	1	1,5	0
2	2	2	3,333333	3,666666	43,346341413158	42,4726373149506	2,26315789473684	2	18,3823529411765	17,8571428571429	,848092398437583	,407222165509359	1	9,11156741957563	10,1273100616016	9	10	9	10	0	5				4	2	3	1	3	1	1	9999	2	1	3	3	2	4	1	2	1	1	1	4	2	4	1	2,5	2,5
1	1	1	3,666666	3	37,2728159662086	70,606544380791	2,15789473684211	1,94736842105263	14,4402463640598	13,3991882243631	-1,25312928572856	-2,38324709205921	1	9,61259411362081	10,590006844627	9	10	9,5	10,5		4	2			4	3	3	2	3	2	2	2	2	2	2	2	1	2	1	1	1	1	1	4	3	4	3	1	2,5
1	2	2	4	3,666666	65,8123945246832	56,6383629194084	1,94736842105263	1,94736842105263	16,6940755379279	17,4715124420293	,13583501177967	,252483501397386	1	9,09787816563997	10,1409993155373	9	10	9	10		4				4	3	3	2	3	2	1	2	2	1	2	2	1	4	1	1	1	1	1	4	4	4	3	3	2
1	2	2	4	3	58,1661529506253	62,0270442298948	2,05263157894737	1,94736842105263	16,0204081632653	18,0480355407469	-,222504752658904	,43159060449429	2	9,10609171800137	10,1409993155373	9	10	9	10		4				4	4	3	3	3	1	1	1	2	1	2	2	1	1	3	1	2	1	1	4	4	4	2,5	2	3
1	2	2	3	2,666666	54,6491264132901	62,1831746275321	2,11111111111111	1,94736842105263	16,7129537790121	16,7975088811894	,211272440808761	,0445834951995239	2	8,56947296372348	9,60438056125941	8	9	8,5	9,5		4				3	1	1	1	3	2	2	2	3	3	2	2	1	2	1	2	1	1	4	3	3	3	2,5	3	2
1	2	2	2,666666	3,333333	50,234651814144	55,5201108924052	3,42105263157895	1,94736842105263	15,5429531611006	17,1467683287883	-,564411536191581	,00303589842159566	1	9,28131416837782	10,2970568104038	9	10	9,5	10,5		2				4	1	1	1	4	2	3	4	2	2	2	1	1	1	1	3	2	1	1	1	3	4	0	3	3
1	3	2	3,666666	4	44,0825788226348	52,2542176804988	2,05263157894737	1,94736842105263	19,6938775510204	20,079876300726	1,12020586888768	,988981671113535	2	9,31690622861054	10,3244353182752	9	10	9,5	10,5		2	2			4	3	1	4	3	1	1	2	1	1	2	2	1	2	4	1	1	2	1	3	4	4	2,5	1,5	0
1	2	3	3,333333	3	36,1138575258379	50,5339058278143	2,10526315789474	1,94736842105263	17,6178725254354	19,2136333259078	,729167372895012	1,04832418417309	2	8,10403832991102	9,09787816563997	8	9	8	9		4	2			4	3	2	3	2	2	2	1	1	1	3	2	1	1	1	2	1	3	2	3	3	4	0	0	0
1	1	1	3	4	53,1274593822073	43,4126517788784	2,52631578947368	1,94736842105263	13,8820301783265	13,2723749699219	-1,51579414864518	-2,10720140778619	2	8,81314168377823	9,82067077344285	8	9	9	10		4				4	4	1	4	2	1	2	2	1	2	4	2	1	1	1	1	2	1	1	4	1	4	1	0	2,5
1	2	2	3,333333	3,333333	54,7706201354675	50,385505534071	2	1,94736842105263	14,6349862258953	14,9810648251281	-1,00461425706797	-,964514061477806	2	8,79123887748118	9,79876796714579	8	9	9	10		4				4	3	1	4	2	3	2	1	1	1	3	3	1	2	1	2	1	1	1	3	3	4	3	0	2,5
1	3	2	2	2,333333	34,049963647583	28,772328733255	1,68421052631579	1,94736842105263	19,34814453125	17,1900826446281	1,17025577132929	,217609156995769	2	8,31759069130732	9,32511978097194	8	9	8,5	9,5		2				4	3	1	4	3	1	1	3	1	1	1	1	2	2	1	2	1	1	4	2	2	2	2	0	0
1	4	4	2	3	44,065785016456	59,738964828949	1,52631578947368	1,94736842105263	22,8299774740537	24,7916774494074	2,05019465069346	2,12093250817491	1	9,13620807665982	10,1327857631759	9	10	9	10		4				4	1	1	1	4	1	1	4	2	3	2	2	1	3	3	1	1	1	1	2	2	2	1,5	2,5	1,5
1	1	1	3	3,333333	41,173078085373	44,6176235927739	2,05263157894737	1,94736842105263	13,8788179532493	14,4730494276567	-1,64695834856455	-1,40356406971916	2	9,60164271047228	10,5954825462012	9	10	9,5	10,5		4	2			4	3	1	4	3	1	2	3	2	2	1	1	1	1	1	2	1	1	3	3	3	3	1	0	0
1	2	2	3,666666	3,666666	54,8948757886235	52,364691823995	2,10526315789474	1,94736842105263	14,573002356547	14,8649368639778	-1,0441321573643	-1,03182702206583	2	8,84599589322382	9,84531143052704	8	9	9	10		4	2			4	2	2	2	2	1	1	2	2	1	2	3	2	2	2	3	2	1	1	4	3	4	1	0	1
1	2	1	3	3	36,613325044695	44,6176235927739	2,05263157894737	1,94736842105263	16,4832711215717	14,5452608023869	-,101499988466172	-1,35791287051174	2	9,37166324435318	10,3791923340178	9	10	9,5	10,5		4	2			1	3	1	1	4	3	2	3	3	2	1	4	2	1	1	2	1	1	1	3	3	3	2	2	0
1	2	2	3,333333	3,666666	37,8071121151065	46,6997146455728	1,73684210526316	1,94736842105263	15,5351952977362	16,5671710861215	-,568775222377607	-,26964044727809	1	9,37166324435318	10,3791923340178	9	10	9,5	10,5		2	1			4	3	2	3	4	2	2	2	3	1	2	2	1	1	1	1	1	1	1	3	3	4	2	0	0
2	2	2	3,666666	3,666666	58,8693149373932	51,0709325662381	2,68421052631579	1,94736842105263	16,4024283899044	16,3312220878581	,0972535685928978	-,151394701685679	1	8,52566735112936	9,45653661875428	8	9	8,5	9,5	0	5				4	2	3	1	3	1	1	3	1	1	1	3	2	3	2	1	3	1	1	4	3	4	3	0	3
2	2	2	2,666666	3	49,106302842468	57,9305129686121	2,73684210526316	1,94736842105263	17,1864671594255	18,8246097337006	,312408752080518	,696534911903977	2	8,95003422313484	9,94661190965092	8	9	9	10	2	6				4	3	3	2	3	2	1	3	2	1	2	2	2	2	1	1	1	1	1	3	2	3	0	0	2,5
2	2	2	4	3	45,4588037682788	66,3567422966105	2,18181818181818	1,94736842105263	17,638080162813	19,6912413358538	,403191164417805	,876181040349299	2	9,40177960301164	10,3983572895277	9	10	9,5	10,5		5				4	1	1	2	4	3	1	3	2	1	1	3	2	2	2	2	1	1	1	4	4	4	2,5	2	1,5
2	1	9999	4	3,666666	58,4467316875527		1,94736842105263	1,94736842105263	12,5897663185211	9999	-2,86672036879339	9999	1	8,88432580424367	9,88364134154689	8	9	9	10		5				4	3	2	4	3	1	1	3	1	1	2	1	2	3	1	1	2	1	1	4	4	4	2	0	3
2	2	9999	2,666666	3	61,9323237379358		2,05263157894737	1,94736842105263	15,5844216944559	9999	-,332778389871376	9999	2	8,69267624914442	9,76043805612594	8	9	8,5	10		5				4	3	3	2	2	2	2	2	1	1	2	2	1	3	1	2	1	1	2	3	2	3	2	3	1,5
1	3	3	3,666666	2,666666	41,9367935901958	55,4239898551043	2,44444444444444	1,94444444444444	23,1872056311785	24,7395833333333	1,84968117982626	1,86876648456777	1	9,91101984941821	10,9541409993155	9	10	10	11		4				4	4	4	1	4	2	1	2	2	1	1	2	2	1	9999	1	1	1	1	3	4	4	0	0	1,5
1	3	9999	2,333333	3	40,7561566070666		2	1,94444444444444	20,313379620942	9999	1,27991517243904	9999	1	9,32238193018481	10,3299110198494	9	10	9,5	10,5		4	2			4	3	3	1	4	2	1	9999	1	1	4	3	2	1	1	1	1	1	1	2	2	3	2,5	3	1,5
1	2	2	4	4	57,8404116299498	53,4653476018275	2,47368421052632	1,89473684210526	17,9207417038838	17,0798612908235	,696502273901601	,170048411308639	2	8,27926078028747	9,32238193018481	8	9	8,5	9,5		4				4	3	1	3	4	1	1	3	1	1	1	2	2	3	1	2	1	1	1	4	4	4	2,5	2,5	2,5
1	2	2	4	3,666666	53,5572206360169	47,955422504457	2,26315789473684	1,89473684210526	17,2448979591837	17,7037287956028	,390307456609225	,346804814698363	1	9,04585900068446	10,0807665982204	9	10	9	10		4				4	3	3	3	3	2	1	1	1	1	2	1	1	3	2	2	1	1	1	4	4	4	2,5	0	2
1	2	1	1,333333	3	44,7757764752288	49,7172511523957	1,78947368421053	1,89473684210526	14,4798396079305	14,1836937115652	-1,18130407509568	-1,58275151530925	1	8,81314168377823	9,80698151950719	8	9	9	10		4	1			4	1	1	1	2	1	1	1	1	1	2	2	3	2	4	1	3	1	4	1	1	2	0	1,5	2,5
1	2	2	2,666666	3	43,4831809020058	40,4895311172411	1,63157894736842	1,89473684210526	18,0448921707663	19,6387550110355	,575012306194908	,928485959722543	1	9,29500342231348	10,2915811088296	9	10	9,5	10,5		4				3	4	1	3	3	2	1	2	3	1	1	2	1	2	1	1	3	1	1	3	2	3	0	0	2,5
1	2	9999	3,666666	3,666666	47,1712909209589		2	1,89473684210526	17,242354005314	9999	,335719630073973	9999	2	9,02943189596167	10,0260095824778	9	10	9	10		4				4	3	4	2	3	1	1	1	1	2	1	2	1	1	3	3	1	1	1	4	3	4	2,5	3	2
1	2	2	4	4	41,2159862468176	54,844830023207	2,0625	1,89473684210526	14,2838554843933	18,6477702594704	-1,23434924439423	,638632772937228	2	9,0321697467488	10,031485284052	9	10	9	10		4	2			4	2	2	2	2	2	2	2	2	2	1	2	1	4	1	2	1	1	1	9999	9999	4	2,5	1,5	1,5
1	1	1	1,666666	2,666666	40,2059882042999	40,103940632075	1,88888888888889	1,89473684210526	14,0015624061054	14,2661179698217	-1,40614416206886	-1,37594938529589	1	8,56125941136208	9,56878850102669	8	9	8,5	9,5		4	1			4	2	3	3	3	2	1	2	2	1	1	3	2	1	1	1	2	1	1	2	1	2	2	2	0
2	2	2	3,666666	3,666666	55,7250377447928	37,2984893102722	2,57894736842105	1,89473684210526	16,1538461538462	17,5034293552812	-,156218187993997	,228028747863731	2	8,97741273100616	9,93292265571526	8	9	9	10	2	1				4	3	3	1	3	1	1	1	1	2	3	1	1	2	1	3	1	2	2	4	3	4	0	1,5	0
2	2	2	3,666666	3,333333	37,4706883588097	58,3691365106891	2,36842105263158	1,89473684210526	15,6326087227959	15,8575122091353	-,312844252771258	-,300148907553878	1	8,27104722792608	9,20191649555099	8	9	8,5	9		5				4	3	1	3	2	1	2	1	2	2	2	1	4	2	2	1	1	1	1	4	3	4	1,5	2,5	1
2	2	9999	2,333333	3	39,3681510900194		1,84210526315789	1,89473684210526	14,3314951734321	9999	-1,07108497050615	9999	2	8,4435318275154	9,44284736481862	8	9	8,5	9,5	0	5				4	2	2	1	4	2	2	2	1	2	2	3	2	1	1	2	1	1	1	3	2	2	0	1	0
2	2	9999	3,666666	3,666666	51,4624737239577		2,11764705882353	1,89473684210526	16,0916264580733	9999	-,186949947805977	9999	2	8,96098562628337	10,0287474332649	8	10	9	10		5				4	2	3	1	3	3	2	3	2	1	3	1	1	1	1	2	1	1	1	4	3	4	1,5	1,5	1
2	2	2	3,333333	3	45,431986052237	46,3867279730877	2,05263157894737	1,89473684210526	14,7377251754356	15,4092702169625	-,869362524677244	-,640484006082101	1	8,3750855578371	9,39082819986311	8	9	8,5	9,5	0	5				4	3	1	3	3	2	1	3	2	1	2	2	1	3	1	1	1	1	1	4	2	4	1,5	2,5	1
1	2	2	3,666666	4	42,2256446656926	46,3232119567255	1,84210526315789	1,88888888888889	16,571165537055	17,1901404347066	,179860556513582	,238471172618342	1	8,63244353182752	9,67556468172485	8	9	8,5	9,5		4				2	3	2	1	3	1	2	3	1	2	2	2	9999	1	4	2	1	1	1	4	3	4	1,5	0	0
2	3	3	3,666666	4	48,2046416954558	46,7732725091766	1,78947368421053	1,88235294117647	20,2888049272812	21,6722872445943	1,45609244950926	1,53988901461795	1	8,87063655030801	9,86721423682409	8	9	9	10		2				4	1	1	1	3	9999	9999	3	2	1	1	1	1	4	2	2	3	1	1	4	3	4	3	2	0
1	2	2	2,666666	3	52,507612937438	64,3873360163984	2,36842105263158	1,84210526315789	17,5310445580716	17,6542659835153	,453092428776237	,409672768775577	2	8,76659822039699	9,74401095140315	8	9	9	9,5		4	2			4	4	1	4	2	2	2	1	2	1	2	1	1	1	1	2	1	1	2	3	2	3	2	1,5	0
1	2	9999	3,333333	2	45,0456769154935		1,73684210526316	1,84210526315789	18,5808187981989	9999	,919827865130226	9999	1	9,11978097193703	10,0971937029432	9	10	9	10		2	1			4	2	3	2	3	2	2	2	2	1	1	4	1	1	1	1	1	1	1	4	2	4	1,5	1,5	0
1	2	2	3,666666	3	48,5818286757647	51,7686225815441	2,42105263157895	1,84210526315789	15,252030504061	15,0367309458219	-,513283502056276	-,7586142851247	2	8,25188227241615	9,24024640657084	8	9	8,5	9		4	2			4	2	2	1	3	1	1	1	1	1	1	2	2	2	1	2	2	4	2	4	3	4	0	1,5	0
1	2	2	3,333333	3,333333	52,4051732121596	51,023854525098	2,36842105263158	1,84210526315789	15,497520661157	15,4235270779607	-,508847290702325	-,760094534724208	1	8,89253935660506	9,88090349075975	8	9	9	10		4	2			4	3	3	1	3	1	2	1	1	1	3	3	1	1	1	2	2	1	1	3	3	4	2	2,5	2,5
1	2	3	4	4	58,1218621847802	59,0203464733191	2,26315789473684	1,84210526315789	18,5017835909631	19,8236919433358	,975069397538608	1,14701036747978	1	8,60780287474333	9,65092402464066	8	9	8,5	9,5		2				4	1	2	2	3	1	2	1	1	1	2	2	2	4	1	2	2	1	1	4	4	4	2,5	2	3
1	2	2	3,666666	3,666666	52,1710364453008	57,4042594194658	2,52631578947368	1,84210526315789	17,5173010380623	18,4487204919659	,447617703918959	,571787433568928	2	9,14168377823409	10,1492128678987	9	10	9	10		4	2			4	3	1	3	3	2	2	1	1	1	2	2	1	1	1	1	1	1	4	4	3	4	1,5	2,5	2
1	2	2	3,666666	3,333333	44,4411106100045	61,3137088895911	1,78947368421053	1,84210526315789	17,0808377149609	18,7361283206928	,553641993719488	,974449427689621	1	8,0082135523614	9,00205338809035	8	9	8	9		2	2			4	1	2	1	3	2	1	1	1	1	4	1	2	1	4	2	2	1	1	4	3	4	0	2,5	2
1	3	3	4	4	58,8693149373932	47,1860502498608	2,63157894736842	1,84210526315789	19,579475308642	20,8549164452052	1,51906841608551	1,60658867193336	1	8,10677618069815	9,11430527036276	8	9	8	9		6				4	1	1	1	3	1	1	2	2	2	3	2	2	3	1	1	3	1	1	4	4	4	2	2,5	2,5
1	2	1	4	3	43,4262684512725	50,9197422677553	2,05263157894737	1,84210526315789	14,7593316841945	14,5918367346939	-,926626078547928	-1,19544778910717	2	8,93634496919918	9,93292265571526	8	9	9	10		4				4	3	1	4	2	1	1	1	1	1	3	2	1	1	1	1	1	2	4	4	4	4	1	2,5	1,5
1	2	2	3	3,333333	51,6018277937371	49,856040657373	2,26315789473684	1,84210526315789	17,1199845679012	17,367659313188	,334653941479536	,209141554552888	1	8,99383983572895	9,98767967145791	8	9	9	10		4	2			4	1	1	1	4	4	1	3	3	1	1	2	1	1	3	1	1	1	1	4	1	4	2,5	2	2
1	4	4	1,666666	3	50,9445070481798	44,3322517360154	2,42105263157895	1,84210526315789	28,8879311348996	30,0969069607669	2,90685075018629	2,74304353729602	1	8,97467488021903	9,98220396988364	8	9	9	10		4	2			4	1	2	2	3	3	1	3	3	1	1	3	1	1	1	1	2	1	1	1	2	2	2,5	2,5	0
1	2	2	2,666666	2,666666	38,3670019426283	43,4614261574241	2,10526315789474	1,84210526315789	17,0281041353967	19,4689435166072	,292967970889105	,962504879295541	1	9,03764544832307	10,0451745379877	9	10	9	10		2	1			4	3	3	1	3	1	1	2	2	1	2	3	2	1	1	2	1	1	1	3	2	3	0	0	2,5
2	2	2	3,333333	2,666666	36,1898642749417	47,0396875662237	2,26315789473684	1,84210526315789	15,2378922691672	15,1173496457664	-,740801338896577	-1,08381377618473	1	9,34428473648186	10,299794661191	9	10	9,5	10,5	2	6				4	2	3	2	2	2	1	2	2	1	1	3	1	4	1	1	1	1	1	4	3	3	0	2,5	2
2	2	2	3,333333	3,666666	52,5820036323526	59,0096051875948	1,84210526315789	1,84210526315789	14,7372710530324	15,0657414170928	-,940338462778181	-,916251412279607	2	8,80766598220397	9,76317590691307	8	9	9	10	0	5				4	3	3	2	2	1	1	2	1	1	1	1	1	2	2	2	2	1	3	3	3	4	2	1	3
2	2	2	4	2,333333	45,274715372764	41,5516434885751	2,57894736842105	1,84210526315789	16,9932326629539	17,7304165295565	,154035653380785	,252731548107776	1	9,34702258726899	10,3025325119781	9	10	9,5	10,5		1				4	2	3	2	2	2	1	2	2	2	1	3	1	2	1	2	1	1	1	4	4	4	1,5	2,5	2
2	2	2	3	2,666666	48,604797895675	56,6074232673732	2,10526315789474	1,84210526315789	17,0657424910733	18,5101353050651	,310122315488661	,648703391387112	1	8,99383983572895	9,99041752224504	8	9	9	10		2				4	3	2	3	3	2	1	3	3	2	1	1	1	1	1	1	1	1	1	3	3	3	1,5	0	2,5
2	2	2	3	3,333333	40,8537907429073	45,0326242571487	2	1,84210526315789	15,8945727076103	18,5493460166468	-,166834105514857	,753190530059007	1	8,59137577002053	9,60711841204654	8	9	8,5	9,5	2	6				4	3	3	2	3	1	1	2	1	1	2	2	2	3	1	1	1	1	1	3	2	4	1,5	2	1
1	3	3	2,333333	2,333333	56,4053635545704	57,2399254849181	2,36842105263158	1,83333333333333	19,6231404958678	20,8809760419535	1,251302482988	1,45419136796567	2	8,65434633812457	9,64271047227926	8	9	8,5	9,5		4	2			4	1	3	1	2	3	2	1	1	1	2	3	1	2	1	2	2	9999	1	2	2	3	2,5	1,5	2
1	2	2	3	3,666666	47,941407557801	48,5368665368925	1,94736842105263	1,82352941176471	15,969387755102	17,5389883844694	-,0231461225953706	,516870187379337	1	8,20533880903491	9,24024640657084	8	9	8	9		4				4		9999	1	2	1	2	2	2	4	2	2	1	1	1	2	1	1	2	3	2	4	2,5	3	2
2	1	1	4	3,333333	41,9700740927404	39,4314133923567	2,31578947368421	1,82352941176471	13,576322488317	13,2294989679114	-1,60370824937393	-2,15559462406399	2	8,53661875427789	9,46748802190281	8	9	8,5	9,5	0	5				4	3	3	1	2	1	1	1	1	1	2	3	9999	9999	1	1	1	1	4	4	4	4	2,5	1,5	0
2	2	2	3	2	52,2403535030845	54,7710268366824	1,78947368421053	1,82352941176471	16,7900955396009	19,2136333259078	,181924452992454	,883260667913752	1	9,23750855578371	10,2340862422998	9	10	9	10	2	6				4	3	3	2	2	2	1	2	2	1	1	2	9999	9999	1	1	1	1	2	3	3	3	0	3	3
1	2	2	4	4	57,4921280936587	55,0168018566947	1,94736842105263	1,78947368421053	15,1924740484429	15,6975891241626	-,57472498876836	-,478709620273707	1	8,5968514715948	9,58521560574949	8	9	8,5	9,5		2	2			4	2	1	2	4	1	1	2	1	1	2	2	2	4	1	1	1	1	1	4	4	4	2	1,5	2,5
1	2	2	3,333333	3,666666	37,864421449137	54,5910879033324	2,05555555555556	1,78947368421053	15,7396449704142	15,6927297668038	-,366731329705631	-,579080977182552	2	9,1854893908282	10,1738535249829	9	10	9	10		4	2			4	1	2	1	3	3	2	1	1	1	2	3	1	1	1	2	2	1	2	4	2	4	1	1,5	1,5
1	2	2	3,333333	3,333333	62,7100892022729	66,8121436070778	1,89473684210526	1,78947368421053	14,947475588875	16,5748216497928	-,730242956861507	-,0349572094175028	1	8,26283367556468	9,29774127310062	8	9	8,5	9,5		4				2	3	2	1	3	2	2	2	1	1	2	2	1	3	2	1	1	1	2	4	2	4	0	3	2
1	2	2	4	4	49,3963866676338	53,2006270788727	1,89473684210526	1,78947368421053	14,573002356547	15,2911716127657	-,982695929555843	-,709270442308555	1	8,37782340862423	9,38535249828884	8	9	8,5	9,5		4				4	4	1	4	2	1	1	1	1	1	3	2	1	1	2	1	2	1	1	4	4	4	2,5	2	0
1	3		4		45,2506179986144		2,84210526315789	1,78947368421053	24,0888070915212		1,95751744274854		1	10,7323750855578		10		10,5			2				2	3	1	2	4	1	1	4	1	1	3	1	2	3	1	1	1	1	1	4	4	4	3	3	2,5
1	2	2	2	2,666666	44,810385461191	42,1210695635303	1,73684210526316	1,78947368421053	18,3950831024931	17,2857086349432	,607911115206407	-,0515021873527121	1	9,83436002737851	10,8309377138946	9	10	10	11		2				4	3	1	3	3	2	1	2	1	1	2	3	1	2	1	1	1	1	1	2	2	2	0	2,5	2
1	2	2	3,666666	3,333333	48,8530415566532	32,1291360434345	2,36842105263158	1,78947368421053	15,7871972318339	15,8311986305528	-,34183797084248	-,509113906034402	2	8,99931553730322	9,99315537303217	8	9	9	10		4	2			1	3	1	1	3	2	2	2	2	2	2	2	2	1	3	2	1	1	1	4	3	4	0	2,5	2,5
1	2	2	3,666666	3,666666	53,905331192161	47,0396875662237	2	1,78947368421053	18,1580403400231	19,0467254644399	,616207265226995	,739012016171669	1	9,26762491444216	10,2669404517454	9	10	9,5	10,5		4	2			1	4	2	1	4	1	2	2	1	1	1	3	1	4	1	2	1	1	1	4	4	3	2	2	1
1	3	2	3,333333	4	51,282254205243	51,1137398737826	2,625	1,78947368421053	19,9170524691358	20,3499846497961	1,09469578891441	,97387273984704	1	9,80424366872005	10,8035592060233	9	10	10	11		4	2			4	2	3	2	2	2	1	1	2	1	2	2	2	1	1	2	2	1	1	4	2	4	1,5	0	2,5
1	2		3,333333		52,8239693414181		2,5	1,78947368421053	18,2083396207434		,390357277810469		2	10,5270362765229		10		10,5			4	2			4	3	4	1	4	2	1	1	2	1	1	2	1	1	1	1	1	1	2	3	3	4	2,5	0	0
1	2		3		40,4055115545662		2,10526315789474	1,78947368421053	15,6122448979592		-,65084874949944		1	10,009582477755		10		10			4	2			1	4	1	1	3	2	1	2	2	2	2	2	1	4	1	2	1	1	1	3	2	4	2,5	2,5	0
1	2	2	3,333333	4	60,2585238858044	66,7638961342396	1,94736842105263	1,78947368421053	16,3514966161486	16,4609053497942	,0718341843600563	-,0887965540111675	1	8,67898699520876	9,68651608487338	8	9	8,5	9,5		2	2			4	1	2	1	3	1	1	2	2	2	2	2	2	2	1	2	2	1	1	4	2	4	2,5	2,5	3
2	2	9999	3,666666	3,666666	56,9134282111472		2,21052631578947	1,78947368421053	16,5571863301922	9999	,068797770156235	9999	1	9,09240246406571	10,0917180013689	9	10	9	10	0	5				4	2	2	1	3	2	1	2	1	1	2	2	2	3	2	1	1	1	1	4	3	4	3	2,5	2
2	2	9999	4	3,666666	51,0065383680129		1,78947368421053	1,78947368421053	15,3412806196871	9999	-,583133869022196	9999	2	9,12799452429843	10,1273100616016	9	10	9	10	0	5				4	3	4	2	2	1	1	2	1	1	1	2	1	3	1	1	1	1	2	4	4	4	1	1,5	1
2	2	9999	3,5	2	61,070639884227		2,05555555555556	1,78947368421053	16,4365458927537	9999	,0870008694288098	9999	2	8,65982203969884	9,65913757700205	8	9	8,5	9,5	0	5				4	2	3	1	3	1	1	3	1	2	2	3	1	1	1	2	1	1	1	3	9999	4	2,5	2	2
1	2	2	3,333333	3	62,9108097311413	43,4614261574241	2,15789473684211	1,75	15,4674271913259	16,551724137931	-,526927262517184	-,158543402857869	1	9,05681040383299	10,0561259411362	9	10	9	10		4	2					3	9999	3	2	2	2	2	1	1	2	2	3	1	1	1	1	1	4	2	4	2,5	3	3
1	9999	3	3,666666	3,666666	56,8252247655807	61,9888345688525	2,05263157894737	1,73684210526316	9999	23,2212167649131	9999	1,988538040091	2	8,67898699520876	9,66735112936345	8	9	8,5	9,5		6	2			4	2	3	1	3	1	1	1	1	1	1	3	1	1	1	1	1	3	3	4	3	4	1,5	2,5	3
1	1	1	3,333333	3,666666	44,5920883295056	55,970009057285	1,94736842105263	1,73684210526316	13,6525939928586	14,4714637788488	-1,68613803217487	-1,27003434955258	2	9,14442162902122	10,1327857631759	9	10	9	10		4	2			4	2	3	1	3	1	2	2	1	2	1	2	1	1	1	1	1	1	3	4	2	4	9999	9999	9999
1	1	2	3,666666	3	38,2677948184884	40,6771931441482	1,94736842105263	1,73684210526316	13,9290526730155	14,7497704315886	-1,46349166153609	-1,0449323549274	1	8,55304585900068	9,59616700889801	8	9	8,5	9,5		2				4	1	2	2	3	2	1	2	3	1	2	2	1	2	1	1	1	1	1	4	3	4	0	2,5	3
1	2	2	3,333333	3	55,0831863033721	55,6028343168993	1,78947368421053	1,73684210526316	15,9421109163887	16,0964753377154	-,0460227802191207	-,184543957911053	2	7,99452429842574	9,03764544832307	7	9	8	9		5				4	1	1	2	3	1	2	2	1	2	2	1	1	1	1	2	2	1	3	3	3	4	0	1,5	0
1	2	2	4	3,333333	63,0802595508216	49,1461576623139	1,78947368421053	1,73684210526316	16,094674556213	16,9961106079173	-,0744546651165676	,0235614181284319	2	8,74469541409993	9,77960301163587	8	9	8,5	10		4				2	3	3	3	4	2	2	1	1	2	1	1	1	1	1	1	1	1	2	4	4	4	2,5	2,5	3
1	2	2	3,333333	3,333333	48,8607343613634	64,7257874129248	1,47368421052632	1,73684210526316	17,5428826019158	18,3163265306122	,611686321397056	,672623141479784	1	8,29295003422314	9,32785763175907	8	9	8,5	9,5		2				2	4	1	1	3	2	1	2	2	2	2	2	1	3	1	1	1	1	1	2	4	4	2	0	1
1	3	3	3,666666	4	50,8116889167355	50,1160725910138	2,26315789473684	1,73684210526316	18,6288193916613	21,9387755102041	1,19588681710197	1,86419197996964	1	8,07118412046543	9,07871321013005	8	9	8	9		6				4	1	1	1	3	1	1	1	1	1	2	1	4	2	1	3	3	1	1	4	3	4	2,5	0	2,5
1	2	2	4	3,666666	55,1822157503064	38,4350100995186	1,78947368421053	1,73684210526316	18,9740329600469	19,7645991822564	,892833346241478	,966725100798431	1	9,5605749486653	10,5571526351814	9	10	9,5	10,5		6				1	3	1	1	3	1	2	2	2	2	2	3	1	1	1	2	2	1	2	4	4	4	3	1	2
1	2	2	3	3,333333	44,0611003383225	52,7334396582218	2,21052631578947	1,73684210526316	16,2249864791779	16,3511659807956	,0076940583129637	-,141675638061303	1	8,65434633812457	9,66187542778919	8	9	8,5	9,5		4	2			4	3	1	3	3	2	1	2	1	1	1	2	2	2	1	1	1	1	1	3	2	4	2,5	0	0
2	2	2	2,666666	2,666666	40,5535370276539	43,449350814253	2,26315789473684	1,73684210526316	14,4380853277836	15,7442461390541	-,950821398364336	-,364314163502943	2	8,01368925393566	8,96919917864476	8	8	8	9	0	5				4	2	3	2	3	2	1	1	1	1	1	3	1	2	1	2	1	1	1	3	1	4	0	2	0
2	2	2	4	2,333333	38,5763910561902	39,4888342535084	2	1,73684210526316	15,5605466743001	16,1484016581179	-,354259941082694	-,242086297550634	1	8,64339493497604	9,59890485968515	8	9	8,5	9,5		5				4	3	2	2	3	1	1	1	1	1	2	3	1	1	2	1	2	1	1	4	4	4	2,5	3	0
1	2		2,333333		42,4907236814277		1,73684210526316	1,68421052631579	16,6836734693878		-,09561845454161		1	10,154688569473		10		10			4	1			1	3	1	1	3	2	1	3	2	1	1	2	1	3	2	1	2	1	1	2	3	2	1	0	0
1	2	2	3,666666	3	39,916720057953	42,4768961224526	1,82352941176471	1,68421052631579	16,2833299409729	17,7019053195802	,037452906133218	,445523204492711	1	8,64887063655031	9,69199178644764	8	9	8,5	9,5		4				4	2	2	1	3	2	2	1	1	1	2	1	1	4	1	1	1	1	1	4	3	4	0	0	0
1	2	2	3,666666	3,333333	49,6805276290086	57,0047447904577	2,05263157894737	1,68421052631579	15,2406820582466	17,4093364197531	-,666463855206016	,226622943905482	1	9,13347022587269	10,17659137577	9	10	9	10		4				4	3	3	2	3	1	1	1	1	1	2	1	2	2	1	1	1	1	1	4	3	4	1,5	1	1
1	4	4	3	3,666666	41,5327563467713	41,3526916947789	2,31578947368421	1,68421052631579	23,2142857142857	25,5410225921522	2,1241457402937	2,23137938942394	1	9,09514031485284	10,1382614647502	9	10	9	10		6				4	3	1	3	3	1	1	2	1	1	1	1	1	3	1	2	1	1	1	3	3	3	0	0	2,5
1	1	1	3,333333	3,333333	39,3523596167646	29,4589358073937	1,88235294117647	1,68421052631579	13,7640275280551	14,0274095582769	-1,60248967416794	-1,55916213803232	2	9,18275154004107	10,1984941820671	9	10	9	10		2				4	3	2	4	2	1	1	1	1	1	1	2	1	1	1	1	2	1	2	4	3	3	1	2,5	0
1	3	3	1	1,666666	38,5964779430597	36,6445887483819	1,63157894736842	1,66666666666667	19,2897061474671	20,5314009661836	1,07210094508165	1,19200749808019	2	8,90622861054073	9,91375770020534	8	9	9	10		4	1			1	3	1	1	2	2	1	2	2	1	2	2	9999	9999	9999	9999	9999	9999	9999	1	1	1	0	0	0
1	3	3	4	3,333333	54,9356944882016	54,7140603867689	1,84210526315789	1,63157894736842	22,2148760330579	22,614560603055	1,7762516659442	1,6094793516763	2	9,2703627652293	10,258726899384	9	10	9,5	10,5		4	2			4	2	2	1	3	1	2	2	1	1	3	2	1	1	1	1	1	1	1	4	4	4	1	2	2
1	2	2	4	3,333333	49,4294535345594	48,4071622205673	2,05263157894737	1,63157894736842	18,00537109375	17,2644241479171	,793932828864919	,269613602039861	1	8,25462012320328	9,29774127310062	8	9	8,5	9,5		4				4	3	1	4	2	1	1	1	1	1	4	1	1	1	1	1	1	1	1	4	4	4	0	3	3
1	2	2	3,333333	1,666666	52,5534110108654	49,2533304636022	1,52631578947368	1,63157894736842	16,1865569272977	17,7053468135406	,0803505300201934	,521576238771977	2	8,16427104722793	9,19917864476386	8	9	8	9		4				4	1	1	1	3	2	1	1	1	2	2	2	1	1	2	3	1	1	1	3	3	4	2	1	0
1	1	1	2	2	53,3842523781575	43,7588540746581	1,78947368421053	1,63157894736842	14,1752066115702	14,1782407407407	-1,27224094986591	-1,43957081021936	1	8,69815195071869	9,69199178644764	8	9	8,5	9,5		4	1			4	4	1	4	4	1	1	1	1	1	1	1	1	1	1	1	1	1	1	2	1	3	2,5	2	1,5
1	2	2	3,666666	3,333333	46,0693221885341	48,8554364333559	1,68421052631579	1,63157894736842	14,6418678274634	14,4927536231884	-,934866419117735	-1,21691673977526	1	8,64613278576318	9,65366187542779	8	9	8,5	9,5		4				4	1	2	1	3	1	1	1	1	1	1	2	1	4	1	1	3	1	1	4	3	4	0	1,5	0
1	2	2	3	3	46,3109256184307	59,567604136631	1,68421052631579	1,63157894736842	17,0469940766182	18,322566273112	,253371677625647	,528476392442747	2	8,87885010266941	9,87542778918549	8	9	9	10		6				3	1	1	1	3	1	2	1	1	1	2	3	1	1	1	2	1	1	4	3	3	3	1	0	0
1	2	2	3	3,333333	48,5206539860079	54,5429942264985	2,15789473684211	1,63157894736842	15,9609073428848	15,7341752497283	-,3606257339997	-,679778651753344	2	9,39356605065024	10,3928815879535	9	10	9,5	10,5		6	2			4	1	2	3	2	1	1	2	1	1	2	2	1	1	2	1	1	1	2	3	3	3	2,5	0	2
1	3	3	2,666666	2,333333	39,4101993499706	51,2964572065171	1,84210526315789	1,63157894736842	21,1260215513036	22,0947883285546	1,73652556237971	1,69443337165784	1	8,69815195071869	9,7056810403833	8	9	8,5	9,5		4	2			4	3	4	1	3	1	1	1	1	1	2	1	1	2	1	1	1	1	1	2	2	4	1,5	2,5	9999
2	4	4	4	4	48,2358305772734	54,4155189877379	1,94736842105263	1,63157894736842	26,7332210331616	26,5398335315101	2,69631879128075	2,40295373026592	1	8,50102669404517	9,42642026009582	8	9	8,5	9,5	0	5				1	3	1	1	3	2	1	1	1	2	3	1	1	1	3	2	2	1	1	4	4	4	2,5	2	1
2	2	2	2	1,666666	35,6778695468275	46,4806872313932	2,10526315789474	1,61111111111111	18,158423571253	18,381373541478	,851308586605787	,69540649248305	1	8,62696783025325	9,64271047227926	8	9	8,5	9,5		5				4	2	2	2	3	1	1	3	1	1	2	1	1	1	1	1	1	1	9999	2	1	3	0	2,5	1
1	1	1	4	3,333333	36,7658864563081	42,1922724245826	1,89473684210526	1,57894736842105	13,3103141011361	12,8571428571429	-1,8102894227468	-2,47699408087321	2	8,42436687200547	9,40177960301164	8	9	8,5	9,5		4	1			4	1	1	1	3	1	1	1	1	1	3	1	1	1	1	2	1	1	4	4	4	4	2	1,5	0
2	3	3	3,666666	3	31,0921884834359	44,5904054383771	1,9375	1,57894736842105	20,6340412434595	22,6666666666667	1,52528090574103	1,87451855917205	2	8,39972621492129	9,4154688569473	8	9	8,5	9,5		5				4	2	2	1	3	2	1	1	1	1	1	2	1	1	1	1	1	3	1	4	3	4	1,5	0	1
1	2	2	2,666666	2,666666	45,3370392390647	52,3668446331799	1,63157894736842	1,52631578947368	16,5571926259254	16,8895519207203	,06880088991684	-,000204078927287671	1	9,21560574948665	10,2039698836413	9	10	9	10		4	1			4	1	1	1	3	1	1	1	1	1	2	2	2	2	1	1	2	1	1	2	3	3	1,5	2	3
1	4	4	2,666666	2,666666	52,9340098453734	56,6962026983914	1,73684210526316	1,47368421052632	24,6742146497486	26,8528464017186	2,29550362793366	2,37109234159316	2	8,78850102669404	9,782340862423	8	9	9	10		2	1			4	1	1	1	3	1	1	2	1	1	1	1	1	3	2	1	1	1	1	2	2	4	3	3	0
2	4	3	4	3	37,1437068130603	44,6458709068348	1,89473684210526	1,47368421052632	23,9446108391977	20,650748301476	2,03492170642181	1,21774466420546	1	9,637234770705	10,5626283367556	9	10	9,5	10,5		5				4	1	1	1	1	1	1	2	1	1	4	2	2	1	1	1	1	1	1	4	4	4	2	0	1,5
2	2	2	3	3,666666	48,7961746173076	38,0058974688633	2	1,47368421052632	15,413973530317	15,6475387218022	-,637775628956405	-,630830632652558	1	9,31416837782341	10,2395619438741	9	10	9,5	10		5				4	1	1	1	4	2	1	3	1	1	1	1	1	1	1	1	1	1	1	4	2	3	2	3	1,5
1	4	3	1	1,666666	48,3555652660981	39,0951503349371	1,89473684210526	1,44444444444444	23,6938312740062	23,4097996497074	1,99316332942154	1,83520078551919	1	9,58521560574949	10,5735797399042	9	10	9,5	10,5		2				2	3	2	1	1	9999	1	1	1	1	2	2	1	2	1	1	2	1	1	1	1	1	2,5	2,5	2,5
1	2	2	3,333333	2,333333	46,9065756914648	56,4268891006214	1,84210526315789	1,42105263157895	14,5790080738178	15,263723217819	-,855493480780469	-,626965686477178	2	8,14784394250513	9,12525667351129	8	9	8	9		4	2			4	1	1	1	2	1	2	1	1	1	3	2	1	1	1	1	1	1	1	3	3	4	2,5	0	0
1	9999	2	2,666666	1,666666	55,8712501844299	52,879570763565	2,21052631578947	1,42105263157895	9999	19,6982167352538	9999	,963594452511454	2	8,92539356605065	9,91375770020534	8	9	9	10		4				4	2	2	1	3	1	1	2	1	1	1	1	1	1	1	1	1	1	1	3	2	3	9999	9999	9999
2	1	2	1,666666	1,666666	35,5784157387881	29,9834583283356	2,26315789473684	1,42105263157895	12,5697337758633	15,611161420653	-2,60035251215353	-,621026990130662	2	8,88432580424367	9,83983572895277	8	9	9	10		5				4	3	3	1	1	1	1	1	1	1	2	1	1	1	1	1	1	1	1	2	1	2	,5	0	0
1	1	1	4	3,666666	45,7122378872204	48,933253427822	1,47368421052632	1,31578947368421	12,603550295858	12,5973183391003	-2,85175082762049	-2,9853943006359	1	8,8186173853525	9,86173853524983	8	9	9	10		4				4	1	2	1	2	1	1	2	1	1	1	1	1	1	1	1	1	1	1	4	4	4	0	0	3
[truncated: 6 more columns]
